# Supplementary material for: Patterns of Population Structure and Introgression Among Recently Differentiated Drosophila melanogaster Populations
Source: Mol Biol Evol. 2022 Oct 17;39(11):msac223. doi: 10.1093/molbev/msac223 (PMC9641974; doi:10.1093/molbev/msac223)
Supplement: msac223_Supplementary_Data [file msac223_supplementary_data.zip]

Archive with 2 entries (2 files):
- Coughlan et al. 2022.Supplemental Tables_revision.xlsx
- Coughlan et al.2022.MBE.supmat.pdf
