# Supplementary material for: Patterns of Population Structure and Introgression Among Recently Differentiated Drosophila melanogaster Populations
Source: Mol Biol Evol. 2022 Oct 17;39(11):msac223. doi: 10.1093/molbev/msac223 (PMC9641974; doi:10.1093/molbev/msac223)
Supplement: msac223_Supplementary_Data [file msac223_supplementary_data.zip › Coughlan et al. 2022.Supplemental Tables_revision.xlsx]

## Sheet: S1-Sample_info
Table S1: Sample information for all individuals in this study. For each accession, the unique ID (sample), species, NCBI SRA code (new samples can also be found under the BioProject ID PRJNA880311), the geographic collection locale, and major ancestry designation for K=3 and K=14, precise collection coordinates, average depth of coverage, and the inversion karyotypes as determined by Lack et al.…
Sample	Species	SRA	Latitude	Longitude	Average Depth	Sampling.Locale	Major Ancestry (K3)	Major Ancestry (K14)	In2L_t	In2R_NS	In3L_OK	In3L_P	In3R_K	In3R_MO	In3R_PE	InX_A	InX_Be	Notes
ALB36	D. melanogaster	SRX891932	33.27	-86.47	7.3	OOA	OOA	NA	STD	STD	STD	STD	NA	STD	NA	STD	STD	originally 21-36
ALB39	D. melanogaster	SRX891940	33.27	-86.47	9.1	OOA	OOA	OOA_1-anc10	STD	HET	STD	STD	NA	STD	STD	STD	STD	originally 21-39
ALS17	D. melanogaster	SRX891929	33.289	-86.489	1.3	OOA	OOA	OOA_1-anc10	HET	HET	STD	STD	STD	STD	STD	STD	STD	originally 20-17
ALS28	D. melanogaster	SRX891931	33.289	-86.489	10.4	OOA	OOA	NA	STD	STD	STD	STD	STD	STD	STD	STD	STD	originally 20-28
Ark	D. melanogaster	SRR21846154	35.201	-91.8318	12	OOA	OOA	OOA_1-anc10	STD	STD	STD	STD	NA	STD	STD	STD	STD
B04	D. melanogaster	SRR1662283	39.9042	116.407	12.2	OOA	OOA	Beijing-anc14	STD	STD	STD	STD	STD	STD	STD	STD	STD
B05	D. melanogaster	SRX765991	39.9042	116.407	11.9	OOA	OOA	Beijing-anc14	STD	STD	STD	INV	STD	STD	HET	STD	STD
B10	D. melanogaster	SRR1663529	39.9042	116.407	11.9	OOA	OOA	Beijing-anc14	STD	STD	STD	STD	STD	STD	STD	STD	STD
B11	D. melanogaster	SRX765993	39.9042	116.407	11.4	OOA	OOA	Beijing-anc14	HET	STD	STD	STD	STD	STD	STD	STD	STD
B12	D. melanogaster	SRR1663531	39.9042	116.407	12.6	OOA	OOA	Beijing-anc14	HET	STD	STD	STD	STD	STD	STD	STD	STD
B14	D. melanogaster	SRX766070	39.9042	116.407	11.5	OOA	OOA	Beijing-anc14	STD	STD	STD	HET	STD	STD	STD	STD	STD
B23	D. melanogaster	SRX766071	39.9042	116.407	10.5	OOA	OOA	Beijing-anc14	STD	STD	STD	HET	STD	STD	HET	STD	STD
B28	D. melanogaster	SRX766074	39.9042	116.407	11.4	OOA	OOA	Beijing-anc14	STD	STD	STD	STD	STD	HET	STD	STD	STD
B38	D. melanogaster	SRX766072	39.9042	116.407	11.7	OOA	OOA	Beijing-anc14	STD	STD	STD	HET	STD	STD	STD	STD	STD
B42	D. melanogaster	SRX766073	39.9042	116.407	11.3	OOA	OOA	Beijing-anc14	STD	STD	STD	HET	STD	STD	HET	STD	STD
B43	D. melanogaster	SRX766075	39.9042	116.407	11.1	OOA	OOA	Beijing-anc14	STD	STD	STD	HET	STD	STD	STD	STD	STD
B51	D. melanogaster	SRX766076	39.9042	116.407	10.8	OOA	OOA	Beijing-anc14	STD	STD	STD	HET	STD	STD	HET	STD	STD
B52	D. melanogaster	SRX766077	39.9042	116.407	11.7	OOA	OOA	Beijing-anc14	STD	STD	STD	HET	STD	STD	STD	STD	STD
B54	D. melanogaster	SRR1663540	39.9042	116.407	12.2	OOA	OOA	Beijing-anc14	HET	STD	STD	STD	STD	STD	STD	STD	STD
B59	D. melanogaster	SRX766079	39.9042	116.407	10.5	OOA	OOA	Beijing-anc14	HET	STD	STD	STD	STD	STD	STD	STD	STD
BEI10	D. melanogaster	SRX891967	25.45	-77.51	9.9	OOA	OOA	OOA_1-anc10	INV	STD	STD	STD	STD	STD	NA	STD	STD	originally 40-10
BEI23	D. melanogaster	SRX891968	25.45	-77.51	18	OOA	OOA	OOA_1-anc10	INV	HET	STD	STD	STD	STD	STD	STD	STD	originally 40-23
BHW11	D. melanogaster	SRX891954	26.3	-77.51	11.7	OOA	OOA	OOA_1-anc10	STD	STD	STD	STD	NA	STD	NA	STD	STD	originally 33-11
BHW16	D. melanogaster	SRX891959	26.3	-77.51	9.1	OOA	OOA	OOA_1-anc10	STD	STD	STD	STD	STD	STD	INV	STD	STD	originally 33-16
CK1	D. melanogaster	SRR189038	0.51	25.19	33.6	West	AFR2	East-anc4	STD	STD	STD	STD	STD	STD	INV	STD	STD
CK2	D. melanogaster	SRR189040	0.51	25.19	34.6	West	OOA	OOA_minor_1-anc11	STD	STD	STD	STD	STD	STD	STD	STD	STD
CO10N	D. melanogaster	SRR189044	6.25	10.43	24.9	West	AFR2	West-anc3	STD	STD	STD	STD	INV	STD	STD	STD	STD
CO13N	D. melanogaster	SRR189045	6.25	10.43	32.7	West	AFR2	West-anc3	STD	STD	STD	STD	INV	STD	STD	STD	STD
CO14	D. melanogaster	SRR189046	6.25	10.43	24.6	West	AFR2	West-anc3	INV	STD	STD	STD	STD	STD	INV	STD	STD
CO15N	D. melanogaster	SRR189047	6.25	10.43	36.2	West	AFR2	West-anc3	STD	STD	STD	STD	INV	STD	STD	STD	STD
CO16	D. melanogaster	SRR189048	6.25	10.43	25.3	West	AFR2	West-anc3	STD	STD	STD	STD	INV	STD	STD	STD	STD
CO1	D. melanogaster	SRR189041	6.25	10.43	30.2	West	AFR2	West-anc3	STD	STD	STD	STD	INV	STD	STD	STD	STD
CO2	D. melanogaster	SRX058155	6.25	10.43	33.3	West	AFR2	West-anc3	STD	STD	STD	STD	INV	STD	STD	STD	STD
CO8N	D. melanogaster	SRX058158	6.25	10.43	30.6	West	AFR2	West-anc3	STD	STD	STD	STD	INV	STD	STD	STD	STD
CO9N	D. melanogaster	SRX058159	6.25	10.43	32.1	West	AFR2	West-anc3	STD	STD	STD	STD	INV	STD	STD	STD	STD
RAL801	D. melanogaster	SRR835341	35.7596	-79.0193	40.4	OOA	OOA	OOA_1-anc10	STD	STD	STD	STD	STD	STD	STD	STD	STD
DRM11	D. melanogaster	SRR21846153	-15.75	29.3333	56.9	South	AFR1	South_1-anc13	STD	STD	HET	STD	NA	STD	STD	STD	STD
DRM12	D. melanogaster	SRR21845980	-15.75	29.3333	49.5	South	AFR1	South_1-anc13	NA	STD	INV	STD	STD	STD	STD	STD	STD
DRM13	D. melanogaster	SRR21845937	-15.75	29.3333	78.8	South	AFR1	South_1-anc13	NA	STD	HET	STD	STD	STD	STD	STD	STD
DRM14	D. melanogaster	SRR21845926	-15.75	29.3333	55.4	South	AFR1	South_1-anc13	NA	STD	HET	STD	NA	STD	STD	STD	STD
DRM15	D. melanogaster	SRR21845971	-15.75	29.3333	53.2	South	AFR1	South_1-anc13	STD	STD	HET	STD	STD	STD	STD	STD	STD
DRM17	D. melanogaster	SRR21845960	-15.75	29.3333	54.1	South	AFR1	South_1-anc13	NA	NA	HET	STD	STD	STD	STD	STD	STD
DRM19	D. melanogaster	SRR21846038	-15.75	29.3333	44.7	South	AFR1	South_1-anc13	NA	NA	HET	STD	NA	STD	STD	STD	STD
DRM19lzvBMI	D. melanogaster	SRR21846027	-15.75	29.3333	88.6	South	AFR1	South_1-anc13	NA	NA	HET	STD	STD	STD	STD	STD	STD
DRM1	D. melanogaster	SRR21846016	-15.75	29.3333	65.7	South	AFR1	South_1-anc13	NA	STD	INV	STD	STD	STD	STD	STD	STD
DRM20	D. melanogaster	SRR21846152	-15.75	29.3333	65.9	South	AFR1	South_1-anc13	STD	STD	HET	STD	STD	STD	STD	STD	STD
DRM21	D. melanogaster	SRR21846141	-15.75	29.3333	39.1	South	AFR1	South_1-anc13	STD	STD	HET	STD	STD	STD	STD	STD	STD
DRM21lzvLM3	D. melanogaster	SRR21846130	-15.75	29.3333	74.9	South	AFR1	South_1-anc13	NA	STD	INV	STD	STD	STD	NA	STD	STD
DRM23	D. melanogaster	SRR21846062	-15.75	29.3333	42.5	South	AFR1	South_1-anc13	STD	STD	HET	STD	STD	STD	STD	STD	STD
DRM25	D. melanogaster	SRR21846051	-15.75	29.3333	40.2	South	AFR1	South_1-anc13	STD	STD	INV	STD	STD	STD	STD	STD	STD
DRM26	D. melanogaster	SRR21846040	-15.75	29.3333	52.4	South	AFR1	South_1-anc13	STD	STD	INV	STD	NA	STD	STD	STD	STD
DRM27	D. melanogaster	SRR21846114	-15.75	29.3333	52.3	South	AFR1	South_1-anc13	STD	STD	HET	STD	STD	STD	STD	STD	STD
DRM29	D. melanogaster	SRR21846103	-15.75	29.3333	52.1	South	AFR1	South_1-anc13	NA	STD	INV	STD	NA	STD	STD	STD	STD
DRM33	D. melanogaster	SRR21846002	-15.75	29.3333	54.8	South	AFR1	South_1-anc13	NA	STD	HET	STD	STD	STD	STD	STD	STD
DRM36	D. melanogaster	SRR21845991	-15.75	29.3333	48.3	South	AFR1	South_1-anc13	NA	STD	HET	STD	STD	STD	STD	STD	STD
DRM37	D. melanogaster	SRR21845979	-15.75	29.3333	38.3	South	AFR1	South_1-anc13	STD	STD	HET	STD	STD	STD	STD	STD	STD
DRM38	D. melanogaster	SRR21846086	-15.75	29.3333	37.5	South	AFR1	South_1-anc13	NA	STD	HET	STD	STD	STD	STD	STD	STD
DRM39	D. melanogaster	SRR21846075	-15.75	29.3333	42.3	South	AFR1	South_1-anc13	NA	STD	HET	STD	STD	STD	STD	STD	STD
DRM42	D. melanogaster	SRR21845947	-15.75	29.3333	36	South	AFR1	South_1-anc13	STD	STD	HET	STD	STD	STD	STD	STD	STD
DRM43	D. melanogaster	SRR21845943	-15.75	29.3333	56	South	AFR1	South_1-anc13	STD	STD	HET	STD	STD	STD	STD	STD	STD
DRM44	D. melanogaster	SRR21845942	-15.75	29.3333	38.3	South	AFR1	South_1-anc13	NA	STD	HET	STD	STD	STD	NA	STD	STD
DRM46	D. melanogaster	SRR21845941	-15.75	29.3333	51.4	South	AFR1	South_1-anc13	NA	STD	INV	STD	STD	STD	STD	STD	STD
DRM4	D. melanogaster	SRR21845940	-15.75	29.3333	55.8	South	AFR1	South_1-anc13	NA	STD	HET	STD	NA	STD	STD	STD	STD
DRM50	D. melanogaster	SRR21845939	-15.75	29.3333	42	South	AFR1	South_1-anc13	NA	STD	HET	STD	STD	STD	STD	STD	STD
DRM51	D. melanogaster	SRR21845938	-15.75	29.3333	51.9	South	AFR1	South_1-anc13	NA	STD	HET	STD	STD	STD	STD	STD	STD
DRM57	D. melanogaster	SRR21845936	-15.75	29.3333	39.7	South	AFR1	South_1-anc13	NA	NA	HET	STD	STD	STD	STD	STD	STD
DRM58	D. melanogaster	SRR21845935	-15.75	29.3333	39.5	South	AFR1	South_1-anc13	NA	NA	INV	STD	STD	STD	STD	STD	STD
DRM59	D. melanogaster	SRR21845934	-15.75	29.3333	40.4	South	AFR1	South_1-anc13	STD	STD	HET	STD	STD	STD	STD	STD	STD
DRM60	D. melanogaster	SRR21845933	-15.75	29.3333	44.6	South	AFR1	South_1-anc13	NA	NA	HET	STD	STD	STD	STD	STD	STD
DRM61	D. melanogaster	SRR21845932	-16.2505	28.4988	44.5	South	AFR1	South_1-anc13	NA	NA	HET	STD	NA	STD	NA	STD	STD
DRM63	D. melanogaster	SRR21845931	-16.2505	28.4988	43.8	South	AFR1	South_1-anc13	NA	NA	HET	STD	STD	STD	STD	STD	STD
DRM67	D. melanogaster	SRR21845930	-15.75	29.3333	45.5	South	AFR1	South_1-anc13	STD	NA	HET	STD	STD	STD	STD	STD	STD
DRM67_LZV-BM	D. melanogaster	SRR21845929	-15.75	29.3333	145.9	South	AFR1	South_1-anc13	NA	STD	HET	STD	STD	STD	STD	STD	STD
DRM68	D. melanogaster	SRR21845928	-15.75	29.3333	52.3	South	AFR1	South_1-anc13	STD	STD	HET	STD	NA	STD	STD	STD	STD
DRM68lzvBM2	D. melanogaster	SRR21845927	-15.75	29.3333	75.3	South	AFR1	South_1-anc13	STD	STD	HET	STD	NA	STD	STD	STD	STD
DRM69	D. melanogaster	SRR21845925	-15.75	29.3333	46.7	South	AFR1	South_1-anc13	STD	STD	INV	STD	STD	STD	STD	STD	STD
DRM6	D. melanogaster	SRR21845924	-15.75	29.3333	48.4	South	AFR1	South_1-anc13	STD	STD	HET	STD	NA	STD	STD	STD	STD
DRM70	D. melanogaster	SRR21845923	-15.75	29.3333	42.4	South	AFR1	South_1-anc13	NA	STD	HET	STD	STD	STD	STD	STD	STD
DRM71	D. melanogaster	SRR21845922	-16.2505	28.4988	45.9	South	AFR1	South_1-anc13	STD	STD	HET	STD	NA	STD	STD	STD	STD
DRM71_LIVE	D. melanogaster	SRR21845978	-16.2505	28.4988	66.9	South	AFR1	South_1-anc13	NA	STD	HET	STD	NA	STD	STD	STD	STD
DRM72	D. melanogaster	SRR21845976	-16.2505	28.4988	57.8	South	AFR1	NA	NA	NA	HET	STD	NA	STD	STD	STD	STD
DRM73	D. melanogaster	SRR21845975	-15.75	29.3333	45.9	South	AFR1	South_1-anc13	STD	STD	HET	STD	STD	STD	STD	STD	STD
DRM74	D. melanogaster	SRR21845974	-16.2505	28.4988	52.5	South	AFR1	South_1-anc13	NA	STD	HET	STD	STD	STD	STD	STD	STD
DRM75	D. melanogaster	SRR21845973	-16.2505	28.4988	58.1	South	AFR1	South_1-anc13	STD	STD	HET	STD	STD	STD	STD	STD	STD
DRM76	D. melanogaster	SRR21845972	-15.75	29.3333	46.8	South	AFR1	South_1-anc13	NA	NA	HET	STD	STD	STD	NA	STD	STD
DRM78	D. melanogaster	SRR21845970	-15.75	29.3333	58.7	South	AFR1	South_1-anc13	NA	STD	HET	STD	STD	STD	STD	STD	STD
DRM78_LZV-BM	D. melanogaster	SRR21845969	-15.75	29.3333	71.5	South	AFR1	South_1-anc13	NA	STD	HET	STD	STD	STD	STD	STD	STD
DRM7	D. melanogaster	SRR21845968	-15.75	29.3333	55.9	South	AFR1	South_1-anc13	STD	STD	HET	STD	STD	STD	STD	STD	STD
DRM81	D. melanogaster	SRR21845967	-16.2505	28.4988	52.8	South	AFR1	South_1-anc13	NA	STD	STD	STD	STD	STD	NA	STD	STD
DRM82	D. melanogaster	SRR21845966	-15.75	29.3333	45.5	South	AFR1	South_1-anc13	NA	NA	INV	STD	STD	STD	STD	STD	STD
DRM83	D. melanogaster	SRR21845965	-16.2505	28.4988	52	South	AFR1	South_1-anc13	NA	STD	HET	STD	STD	STD	STD	STD	STD
DRM84	D. melanogaster	SRR21845964	-16.2505	28.4988	50.9	South	AFR1	South_1-anc13	NA	STD	INV	STD	STD	STD	NA	STD	STD
DRM85	D. melanogaster	SRR21845963	-15.75	29.3333	42.1	South	AFR1	South_1-anc13	NA	STD	HET	STD	STD	STD	STD	STD	STD
DRM8	D. melanogaster	SRR21845962	-15.75	29.3333	54.2	South	AFR1	South_1-anc13	STD	STD	HET	STD	STD	STD	STD	STD	STD
DRM90	D. melanogaster	SRR21845961	-16.2505	28.4988	40.4	South	AFR1	South_1-anc13	NA	NA	HET	STD	STD	STD	STD	STD	STD
DRM92	D. melanogaster	SRR21845959	-15.75	29.3333	53.6	South	AFR1	South_1-anc13	STD	STD	HET	STD	STD	STD	STD	STD	STD
DRM93	D. melanogaster	SRR21845958	-15.75	29.3333	52.9	South	AFR1	South_1-anc13	STD	STD	HET	STD	NA	STD	STD	STD	STD
DRM94	D. melanogaster	SRR21845957	-16.2505	28.4988	44.5	South	AFR1	South_1-anc13	STD	STD	HET	STD	STD	STD	STD	STD	STD
DRM95	D. melanogaster	SRR21845956	-16.2505	28.4988	127.5	South	AFR1	South_1-anc13	NA	STD	HET	STD	STD	STD	STD	STD	STD
DRM96	D. melanogaster	SRR21845955	-16.2505	28.4988	55.2	South	AFR1	South_1-anc13	NA	NA	HET	STD	NA	STD	STD	STD	STD
DRM98	D. melanogaster	SRR21845954	-15.75	29.3333	47.2	South	AFR1	South_1-anc13	NA	STD	INV	STD	STD	STD	STD	STD	STD
DRM99	D. melanogaster	SRR21845953	-15.75	29.3333	41.1	South	AFR1	South_1-anc13	NA	NA	STD	STD	STD	STD	STD	STD	STD
DRM9	D. melanogaster	SRR21845952	-15.75	29.3333	49.1	South	AFR1	South_1-anc13	NA	STD	HET	STD	STD	STD	STD	STD	STD
EA103N	D. melanogaster	SRR3734062	8.25	34.59	13.6	ET	AFR2	NA	HET	STD	STD	STD	STD	STD	STD	STD	STD
EA117N	D. melanogaster	SRR3734063	8.25	34.59	12.8	ET	AFR2	OOA_minor_1-anc11	STD	STD	STD	STD	STD	STD	STD	STD	STD
EA119	D. melanogaster	SRR1686794	8.25	34.59	22	ET	AFR2	Ethiopia-anc7	STD	STD	STD	STD	STD	STD	STD	STD	STD
EA124N	D. melanogaster	SRR3734064	8.25	34.59	27.9	ET	AFR2	OOA_minor_1-anc11	STD	STD	STD	HET	STD	STD	STD	STD	STD
EA126N	D. melanogaster	SRR3734286	8.25	34.59	15.6	ET	AFR2	Ethiopia-anc7	STD	STD	STD	STD	STD	STD	STD	STD	STD
EA13N	D. melanogaster	SRR3734311	8.25	34.59	16.9	ET	AFR2	NA	HET	STD	STD	STD	STD	STD	STD	STD	STD
EA22N	D. melanogaster	SRR3734322	8.25	34.59	18.1	ET	AFR2	OOA_minor_1-anc11	STD	STD	STD	STD	STD	STD	HET	STD	STD
EA2N	D. melanogaster	SRR3734334	8.25	34.59	31.5	ET	AFR2	Ethiopia-anc7	STD	STD	STD	STD	STD	STD	STD	STD	STD
EA30N	D. melanogaster	SRR3734345	8.25	34.59	29.8	ET	AFR2	Ethiopia-anc7	STD	STD	STD	STD	STD	STD	HET	STD	STD
EA31N	D. melanogaster	SRR3734070	8.25	34.59	23.5	ET	OOA	NA	STD	STD	STD	STD	HET	STD	STD	STD	STD
EA37N	D. melanogaster	SRR3734071	8.25	34.59	29.4	ET	OOA	NA	STD	STD	STD	STD	STD	STD	HET	STD	STD
EA3	D. melanogaster	SRR1686796	8.25	34.59	13.6	ET	OOA	OOA_minor_1-anc11	STD	STD	STD	STD	STD	STD	STD	STD	STD
EA49	D. melanogaster	SRR1686797	8.25	34.59	17.2	ET	AFR2	Ethiopia-anc7	STD	STD	STD	STD	STD	STD	STD	STD	STD
EA50N	D. melanogaster	SRR3734072	8.25	34.59	22.1	ET	OOA	NA	STD	STD	STD	STD	STD	STD	STD	STD	STD
EA58N	D. melanogaster	SRR3734073	8.25	34.59	18.7	ET	OOA	OOA_minor_2-anc12	STD	STD	STD	STD	HET	INV	STD	STD	STD
EA59N	D. melanogaster	SRR3734074	8.25	34.59	11.1	ET	OOA	OOA_minor_2-anc12	STD	STD	STD	STD	STD	STD	STD	STD	STD
EA70N	D. melanogaster	SRR3734075	8.25	34.59	17.6	ET	AFR2	OOA_minor_1-anc11	STD	STD	STD	STD	HET	STD	STD	STD	STD
EA71	D. melanogaster	SRR1686964	8.25	34.59	16.7	ET	AFR2	NA	STD	STD	STD	STD	STD	STD	STD	STD	STD
EA84N	D. melanogaster	SRR3734076	8.25	34.59	13.4	ET	OOA	OOA_minor_2-anc12	STD	HET	STD	STD	STD	STD	STD	STD	STD
EA86N	D. melanogaster	SRR3734077	8.25	34.59	16.5	ET	OOA	NA	STD	STD	STD	STD	STD	STD	STD	STD	STD
EA87	D. melanogaster	SRR1686966	8.25	34.59	34.1	ET	AFR2	NA	STD	STD	STD	STD	STD	STD	STD	STD	STD
EA87N	D. melanogaster	SRR3734078	8.25	34.59	34.3	ET	OOA	NA	STD	STD	STD	STD	STD	STD	STD	STD	STD
EA90N	D. melanogaster	SRR3734079	8.25	34.59	9	ET	OOA	NA	STD	HET	STD	STD	STD	STD	STD	STD	STD
EA91N	D. melanogaster	SRR3734080	8.25	34.59	12.7	ET	OOA	NA	STD	STD	STD	STD	STD	STD	STD	STD	STD
EA93N	D. melanogaster	SRR3734081	8.25	34.59	21.8	ET	OOA	OOA_minor_3-anc6	STD	STD	STD	STD	STD	STD	STD	STD	STD
EB132	D. melanogaster	SRR1686969	7.26	36.25	14.8	ET	AFR2	Ethiopia-anc7	STD	STD	STD	STD	STD	STD	STD	STD	STD
EB148	D. melanogaster	SRR1686971	7.26	36.25	26	ET	AFR2	Ethiopia-anc7	STD	STD	STD	STD	STD	STD	STD	STD	STD
EB18	D. melanogaster	SRR1687447	7.26	36.25	21.2	ET	AFR2	Ethiopia-anc7	STD	STD	STD	STD	STD	STD	STD	STD	STD
EB237	D. melanogaster	SRR1687453	7.26	36.25	15.8	ET	AFR2	Ethiopia-anc7	STD	STD	STD	STD	INV	STD	STD	STD	STD
EB25	D. melanogaster	SRR1687462	7.26	36.25	17.1	ET	AFR2	Ethiopia-anc7	STD	STD	STD	STD	STD	STD	STD	STD	STD
ED10N	D. melanogaster	SRX058161	6.98	39.18	32.5	ET	AFR2	Ethiopia-anc7	STD	STD	STD	STD	STD	STD	STD	STD	STD
ED2	D. melanogaster	SRX058163	6.98	39.18	27.1	ET	AFR2	Ethiopia-anc7	STD	STD	STD	STD	STD	STD	STD	STD	STD
ED3	D. melanogaster	SRX058164	6.98	39.18	26.4	ET	AFR2	Ethiopia-anc7	STD	STD	STD	STD	STD	STD	STD	STD	STD
ED5N	D. melanogaster	SRX058173	6.98	39.18	28.9	ET	AFR2	NA	STD	STD	STD	STD	STD	STD	STD	STD	STD
ED6N	D. melanogaster	SRX058174	6.98	39.18	31	ET	AFR2	Ethiopia-anc7	STD	STD	STD	STD	STD	STD	STD	STD	STD
EF101N	D. melanogaster	SRR3734175	9.81	38.63	18.6	ET	AFR2	Ethiopia-anc7	STD	STD	STD	STD	STD	STD	STD	STD	STD
EF102N	D. melanogaster	SRR3734186	9.81	38.63	12	ET	AFR2	Ethiopia-anc7	STD	STD	STD	STD	STD	STD	STD	STD	STD
EF103N	D. melanogaster	SRR3734197	9.81	38.63	17.3	ET	AFR2	Ethiopia-anc7	STD	STD	STD	STD	STD	STD	STD	STD	STD
EF108N	D. melanogaster	SRR3734208	9.81	38.63	29.5	ET	AFR2	Ethiopia-anc7	STD	STD	STD	STD	STD	STD	STD	STD	STD
EF10N	D. melanogaster	SRR3734219	9.81	38.63	33	ET	AFR2	Ethiopia-anc7	STD	STD	STD	STD	STD	STD	STD	STD	STD
EF110N	D. melanogaster	SRR3734230	9.81	38.63	23.1	ET	AFR2	Ethiopia-anc7	STD	STD	STD	STD	STD	STD	STD	STD	STD
EF112N	D. melanogaster	SRR3734241	9.81	38.63	24.8	ET	AFR2	Ethiopia-anc7	STD	STD	STD	STD	STD	STD	STD	STD	STD
EF114N	D. melanogaster	SRR3734252	9.81	38.63	13.1	ET	AFR2	Ethiopia-anc7	STD	STD	STD	STD	STD	STD	STD	STD	STD
EF115N	D. melanogaster	SRR3734090	9.81	38.63	21.6	ET	OOA	OOA_2-anc5	STD	STD	STD	STD	STD	STD	STD	STD	STD
EF116N	D. melanogaster	SRR3734091	9.81	38.63	12.7	ET	OOA	OOA_2-anc5	STD	STD	STD	STD	STD	STD	STD	STD	STD
EF117N	D. melanogaster	SRR3734092	9.81	38.63	13.5	ET	OOA	OOA_2-anc5	STD	STD	STD	STD	STD	STD	STD	STD	STD
EF119N	D. melanogaster	SRR3734093	9.81	38.63	17.7	ET	OOA	OOA_2-anc5	STD	STD	STD	STD	STD	STD	STD	STD	STD
EF11N	D. melanogaster	SRR3734094	9.81	38.63	11.9	ET	OOA	OOA_2-anc5	STD	STD	STD	STD	HET	STD	STD	STD	STD
EF120	D. melanogaster	SRR1687511	9.81	38.63	13.8	ET	AFR2	Ethiopia-anc7	STD	STD	STD	STD	STD	STD	STD	STD	STD
EF122N	D. melanogaster	SRR3734096	9.81	38.63	14.4	ET	OOA	OOA_2-anc5	STD	STD	STD	STD	STD	STD	STD	STD	STD
EF126N	D. melanogaster	SRR3734097	9.81	38.63	41.1	ET	AFR2	Ethiopia-anc7	STD	STD	STD	STD	STD	STD	STD	STD	STD
EF12N	D. melanogaster	SRR3734098	9.81	38.63	20.4	ET	OOA	OOA_2-anc5	STD	STD	STD	STD	STD	STD	STD	STD	STD
EF24N	D. melanogaster	SRR3734109	9.81	38.63	14.4	ET	OOA	OOA_2-anc5	STD	STD	STD	STD	STD	STD	STD	STD	STD
EF25N	D. melanogaster	SRR3734110	9.81	38.63	11.8	ET	OOA	OOA_2-anc5	STD	STD	STD	STD	STD	STD	STD	STD	STD
EF26N	D. melanogaster	SRR3734111	9.81	38.63	13.5	ET	OOA	OOA_2-anc5	STD	STD	STD	STD	STD	STD	STD	STD	STD
EF27N	D. melanogaster	SRR3734112	9.81	38.63	19.7	ET	OOA	OOA_2-anc5	STD	STD	STD	STD	STD	STD	STD	STD	STD
EF2	D. melanogaster	SRR1687620	9.81	38.63	13.4	ET	AFR2	Ethiopia-anc7	STD	STD	STD	STD	STD	STD	STD	STD	STD
EF31N	D. melanogaster	SRR3734113	9.81	38.63	14.5	ET	OOA	OOA_2-anc5	STD	STD	STD	STD	STD	STD	STD	STD	STD
EF39	D. melanogaster	SRR1687668	9.81	38.63	23.4	ET	AFR2	Ethiopia-anc7	STD	STD	STD	STD	STD	STD	STD	STD	STD
EF65	D. melanogaster	SRR1687770	9.81	38.63	14.5	ET	AFR2	Ethiopia-anc7	STD	STD	STD	STD	STD	STD	STD	STD	STD
EF78	D. melanogaster	SRR1687793	9.81	38.63	22.1	ET	AFR2	Ethiopia-anc7	STD	STD	STD	STD	STD	STD	STD	STD	STD
EF8N	D. melanogaster	SRR3734140	9.81	38.63	14.3	ET	OOA	OOA_2-anc5	STD	STD	STD	STD	STD	STD	STD	STD	STD
EF93N	D. melanogaster	SRR3734141	9.81	38.63	24.7	ET	AFR2	NA	STD	STD	STD	STD	STD	STD	STD	STD	STD
EF95N	D. melanogaster	SRR3734142	9.81	38.63	12.9	ET	OOA	OOA_2-anc5	STD	STD	STD	STD	STD	STD	STD	STD	STD
EG12N	D. melanogaster	SRR3734361	30.1	31.32	20.4	OOA	OOA	OOA_minor_2-anc12	INV	INV	STD	STD	STD	INV	STD	STD	STD
EG15N	D. melanogaster	SRR3734148	30.1	31.32	15.7	OOA	OOA	OOA_2-anc5	STD	STD	STD	STD	STD	STD	STD	STD	STD
EG16N	D. melanogaster	SRR3734149	30.1	31.32	10.3	OOA	OOA	OOA_2-anc5	STD	STD	STD	STD	HET	STD	HET	STD	STD
EG25N	D. melanogaster	SRR3734365	30.1	31.32	16.4	OOA	OOA	NA	STD	STD	STD	STD	STD	INV	STD	STD	STD
EG26N	D. melanogaster	SRR3734366	30.1	31.32	20.7	OOA	OOA	OOA_minor_2-anc12	HET	HET	STD	STD	STD	INV	STD	STD	STD
EG28N	D. melanogaster	SRR3734368	30.1	31.32	13	OOA	OOA	NA	STD	HET	STD	STD	STD	STD	STD	STD	STD
EG29N	D. melanogaster	SRR3734369	30.1	31.32	13.9	OOA	OOA	NA	STD	INV	STD	STD	STD	STD	HET	STD	STD
EG31N	D. melanogaster	SRR3734370	30.1	31.32	11.5	OOA	OOA	OOA_minor_2-anc12	INV	STD	STD	HET	STD	HET	HET	STD	STD
EG33N	D. melanogaster	SRR3734155	30.1	31.32	15.3	OOA	OOA	OOA_2-anc5	HET	STD	STD	STD	STD	STD	HET	STD	STD
EG34N	D. melanogaster	SRR3734156	30.1	31.32	10	OOA	OOA	OOA_2-anc5	STD	STD	STD	HET	HET	STD	STD	STD	STD
EG35N	D. melanogaster	SRR3734157	30.1	31.32	15.1	OOA	OOA	OOA_2-anc5	STD	STD	STD	STD	STD	INV	STD	STD	STD
EG36N	D. melanogaster	SRR3734158	30.1	31.32	8.9	OOA	OOA	OOA_2-anc5	STD	STD	STD	STD	HET	HET	STD	STD	STD
EG38N	D. melanogaster	SRR3734375	30.1	31.32	23.9	OOA	OOA	NA	HET	STD	STD	HET	HET	STD	HET	STD	STD
EG44N	D. melanogaster	SRR3734161	30.1	31.32	12.8	OOA	OOA	OOA_2-anc5	STD	STD	STD	STD	STD	HET	STD	STD	STD
EG46N	D. melanogaster	SRR3734162	30.1	31.32	11.2	OOA	OOA	OOA_2-anc5	STD	STD	STD	HET	STD	STD	STD	STD	STD
EG48N	D. melanogaster	SRR3734163	30.1	31.32	9.7	OOA	AFR2	Ethiopia-anc7	STD	STD	STD	STD	STD	STD	HET	STD	STD
EG49N	D. melanogaster	SRR3734164	30.1	31.32	11.2	OOA	OOA	OOA_2-anc5	STD	STD	STD	STD	STD	STD	HET	STD	STD
EG50N	D. melanogaster	SRR3734165	30.1	31.32	17.3	OOA	OOA	OOA_2-anc5	STD	STD	STD	STD	STD	STD	STD	STD	STD
EG53N	D. melanogaster	SRR3734166	30.1	31.32	11.9	OOA	OOA	OOA_2-anc5	STD	STD	STD	STD	HET	STD	STD	STD	STD
EG76N	D. melanogaster	SRR3734081	30.1	31.32	21.8	OOA	OOA	OOA_minor_3-anc6	STD	STD	STD	HET	STD	HET	STD	STD	STD
EM239	D. melanogaster	SRR1693789	7.74	35.48	18.7	ET	AFR2	Ethiopia-anc7	STD	STD	STD	STD	STD	STD	STD	STD	STD
EM40	D. melanogaster	SRR1695496	7.74	35.48	19.3	ET	AFR2	Ethiopia-anc7	STD	STD	STD	STD	STD	STD	STD	STD	STD
ER11	D. melanogaster	SRR1696798	9.68	39.53	18.8	ET	AFR2	Ethiopia-anc7	STD	STD	STD	STD	STD	STD	STD	STD	STD
ER156	D. melanogaster	SRR1696800	9.68	39.53	25.5	ET	AFR2	Ethiopia-anc7	STD	STD	STD	STD	STD	STD	STD	STD	STD
ER32	D. melanogaster	SRR1696806	9.68	39.53	25.6	ET	AFR2	Ethiopia-anc7	STD	STD	STD	STD	STD	STD	STD	STD	STD
ER63	D. melanogaster	SRR1696807	9.68	39.53	24.8	ET	AFR2	Ethiopia-anc7	STD	STD	STD	STD	STD	STD	STD	STD	STD
ER85	D. melanogaster	SRR1696808	9.68	39.53	18.4	ET	AFR2	Ethiopia-anc7	STD	STD	STD	STD	STD	STD	STD	STD	STD
EZ25	D. melanogaster	SRR189082	7.93	38.72	26.5	ET	AFR2	Ethiopia-anc7	INV	STD	STD	STD	STD	STD	STD	STD	STD
EZ2	D. melanogaster	SRR189078	7.93	38.72	26.9	ET	AFR2	Ethiopia-anc7	INV	STD	STD	STD	STD	STD	STD	STD	STD
EZ5N	D. melanogaster	SRX058178	7.93	38.72	30.9	ET	AFR2	Ethiopia-anc7	STD	STD	STD	STD	STD	STD	STD	STD	STD
FLS8	D. melanogaster	SRX891952	27.48	-82.28	11.8	OOA	OOA	OOA_1-anc10	STD	STD	STD	STD	STD	STD	NA	STD	STD	originally 28-8
FLT4	D. melanogaster	SRX891969,SRX891970,SRX891971,SRX891972,SRX891973	27.48	-82.28	2.8	OOA	OOA	OOA_1-anc10	INV	STD	STD	STD	STD	STD	STD	STD	STD	originally 4-12
FR106N	D. melanogaster	SRR3734178	45.769	4.86	15	OOA	OOA	OOA_2-anc5	STD	STD	STD	STD	HET	STD	STD	STD	STD
FR109N	D. melanogaster	SRR3734179	45.769	4.86	14.1	OOA	OOA	OOA_2-anc5	STD	STD	STD	STD	HET	STD	STD	STD	STD
FR110N	D. melanogaster	SRR3734180	45.769	4.86	12.5	OOA	OOA	OOA_2-anc5	STD	STD	STD	STD	HET	STD	STD	STD	STD
FR112N	D. melanogaster	SRR3734181	45.769	4.86	12.7	OOA	AFR1	South_minor_1-anc8	STD	STD	STD	STD	STD	HET	STD	STD	STD
FR113N	D. melanogaster	SRR3734182	45.769	4.86	15.2	OOA	AFR1	South_minor_1-anc8	STD	STD	STD	STD	HET	STD	HET	STD	STD
FR115N	D. melanogaster	SRR3734183	45.769	4.86	17.4	OOA	AFR1	South_minor_1-anc8	STD	HET	STD	STD	HET	STD	STD	STD	STD
FR11N	D. melanogaster	SRR3734184	45.769	4.86	14.8	OOA	AFR1	NA	STD	STD	STD	STD	NA	STD	NA	STD	STD
FR126N	D. melanogaster	SRR3734185	45.769	4.86	13.9	OOA	AFR1	NA	STD	STD	STD	STD	STD	STD	STD	STD	STD
FR12N	D. melanogaster	SRR3734187	45.769	4.86	14.2	OOA	AFR1	NA	STD	HET	STD	STD	STD	STD	STD	STD	STD
FR135N	D. melanogaster	SRR3734188	45.769	4.86	14.8	OOA	AFR1	NA	STD	STD	STD	STD	HET	STD	STD	STD	STD
FR147N	D. melanogaster	SRR3734189	45.769	4.86	12.6	OOA	AFR1	NA	STD	HET	STD	STD	STD	STD	HET	STD	STD
FR14	D. melanogaster	SRR189088	45.769	4.86	29.7	OOA	OOA	OOA_2-anc5	STD	STD	STD	STD	STD	STD	STD	STD	STD
FR151	D. melanogaster	SRR189089	45.769	4.86	30	OOA	OOA	OOA_2-anc5	STD	STD	STD	STD	STD	STD	STD	STD	STD
FR152N	D. melanogaster	SRR3734190	45.769	4.86	14	OOA	AFR1	South_minor_1-anc8	STD	STD	STD	STD	STD	STD	STD	STD	STD
FR153N	D. melanogaster	SRR3734191	45.769	4.86	16.9	OOA	AFR1	NA	STD	STD	STD	STD	STD	STD	STD	STD	STD
FR157N	D. melanogaster	SRR3734192	45.769	4.86	17.6	OOA	AFR1	NA	STD	STD	STD	STD	STD	STD	STD	STD	STD
FR180	D. melanogaster	SRR189090	45.769	4.86	33.6	OOA	OOA	OOA_2-anc5	INV	STD	STD	STD	STD	STD	INV	STD	STD
FR207	D. melanogaster	SRR189091	45.769	4.86	31.5	OOA	OOA	OOA_2-anc5	STD	STD	STD	STD	STD	STD	STD	STD	STD
FR217	D. melanogaster	SRR189092	45.769	4.86	32.9	OOA	OOA	NA	STD	STD	STD	INV	INV	STD	INV	STD	STD
FR229	D. melanogaster	SRX058187	45.769	4.86	32.9	OOA	OOA	OOA_2-anc5	STD	STD	STD	STD	STD	STD	STD	STD	STD
FR26N	D. melanogaster	SRR3734227	45.769	4.86	18	OOA	AFR1	NA	STD	HET	STD	STD	STD	STD	STD	STD	STD
FR276N	D. melanogaster	SRR3734228	45.769	4.86	11.4	OOA	AFR1	NA	STD	HET	STD	STD	STD	STD	STD	STD	STD
FR279N	D. melanogaster	SRR3734229	45.769	4.86	17.3	OOA	AFR1	NA	STD	STD	STD	STD	STD	STD	STD	STD	STD
FR284N	D. melanogaster	SRR3734230	45.769	4.86	23.1	OOA	AFR2	Ethiopia-anc7	STD	STD	STD	STD	STD	STD	STD	STD	STD
FR310	D. melanogaster	SRX058188	45.769	4.86	29.5	OOA	OOA	OOA_2-anc5	STD	STD	STD	STD	STD	INV	STD	STD	STD
FR340N	D. melanogaster	SRR3734248	45.769	4.86	17.7	OOA	AFR1	NA	STD	STD	STD	STD	STD	STD	STD	STD	STD
FR345N	D. melanogaster	SRR3734249	45.769	4.86	11.9	OOA	AFR1	South_2-anc2	STD	STD	STD	HET	STD	STD	STD	STD	STD
FR348N	D. melanogaster	SRR3734250	45.769	4.86	11.8	OOA	AFR1	NA	STD	STD	STD	STD	STD	HET	STD	STD	STD
FR34N	D. melanogaster	SRR3734251	45.769	4.86	22.3	OOA	AFR1	NA	STD	STD	STD	STD	STD	STD	STD	STD	STD
FR361	D. melanogaster	SRX058189	45.769	4.86	32.4	OOA	OOA	NA	STD	STD	STD	INV	STD	STD	INV	STD	STD
FR48N	D. melanogaster	SRR3734257	45.769	4.86	27.9	OOA	AFR1	NA	STD	HET	STD	STD	STD	STD	STD	STD	STD
FR54N	D. melanogaster	SRR3734258	45.769	4.86	17.5	OOA	AFR1	NA	STD	STD	STD	STD	STD	STD	STD	STD	STD
FR70	D. melanogaster	SRR189096	45.769	4.86	30.7	OOA	OOA	OOA_2-anc5	STD	STD	STD	STD	STD	STD	STD	STD	STD
GA01	D. melanogaster	ERR705967	33.96	-83.37	41	OOA	OOA	OOA_1-anc10	NA	STD	STD	STD	STD	STD	NA	STD	STD
GA02	D. melanogaster	ERR705968	33.96	-83.37	40.6	OOA	OOA	OOA_1-anc10	NA	NA	STD	STD	NA	STD	STD	STD	STD
GA03	D. melanogaster	ERR705969	33.96	-83.37	41	OOA	OOA	OOA_1-anc10	STD	NA	STD	STD	NA	STD	STD	STD	STD
GA04	D. melanogaster	ERR705970	33.96	-83.37	40.5	OOA	OOA	OOA_1-anc10	NA	STD	STD	STD	NA	STD	STD	STD	STD
GA05	D. melanogaster	ERR705971	33.96	-83.37	41.3	OOA	OOA	OOA_1-anc10	NA	STD	STD	STD	NA	STD	STD	STD	STD
GA06	D. melanogaster	ERR705972	33.96	-83.37	42.1	OOA	OOA	OOA_1-anc10	STD	STD	STD	STD	STD	STD	NA	STD	STD
GA07	D. melanogaster	ERR705973	33.96	-83.37	41.8	OOA	OOA	OOA_1-anc10	NA	STD	STD	STD	NA	STD	NA	STD	STD
GA09	D. melanogaster	ERR705976	33.96	-83.37	39.6	OOA	OOA	OOA_1-anc10	NA	STD	STD	STD	NA	STD	STD	STD	STD
GA10	D. melanogaster	ERR705977	33.96	-83.37	39.6	OOA	OOA	OOA_1-anc10	STD	STD	STD	STD	STD	STD	NA	STD	STD
GA11	D. melanogaster	ERR705978	33.96	-83.37	39.5	OOA	OOA	OOA_1-anc10	INV	STD	STD	STD	NA	STD	STD	STD	STD
GAB125	D. melanogaster	SRR189100	-1.65	13.6	36	West	AFR2	West-anc3	INV	STD	STD	STD	INV	STD	STD	STD	STD	originally the "GA" population in the Nexus pannel, changed to GAB to distinguish samples from Georgia
GAB129	D. melanogaster	SRR189101	-1.65	13.6	39.5	West	AFR2	West-anc3	INV	STD	STD	STD	STD	STD	STD	STD	STD	originally the "GA" population in the Nexus pannel, changed to GAB to distinguish samples from Georgia
GAB130	D. melanogaster	SRR189102	-1.65	13.6	38.5	West	OOA	NA	STD	STD	STD	STD	STD	STD	STD	STD	STD	originally the "GA" population in the Nexus pannel, changed to GAB to distinguish samples from Georgia
GAB132	D. melanogaster	SRR189104	-1.65	13.6	37.7	West	AFR2	West-anc3	STD	STD	STD	STD	STD	STD	INV	STD	STD	originally the "GA" population in the Nexus pannel, changed to GAB to distinguish samples from Georgia
GAB141	D. melanogaster	SRR189105	-1.65	13.6	38.2	West	AFR2	West-anc3	INV	STD	STD	STD	STD	STD	INV	STD	STD	originally the "GA" population in the Nexus pannel, changed to GAB to distinguish samples from Georgia
GAB145	D. melanogaster	SRR189106	-1.65	13.6	37	West	OOA	NA	INV	STD	STD	STD	STD	STD	STD	STD	STD	originally the "GA" population in the Nexus pannel, changed to GAB to distinguish samples from Georgia
GAB160	D. melanogaster	SRR189107	-1.65	13.6	27.6	West	AFR2	West-anc3	INV	STD	STD	STD	STD	STD	INV	STD	STD	originally the "GA" population in the Nexus pannel, changed to GAB to distinguish samples from Georgia
GAB185	D. melanogaster	SRX058199	-1.65	13.6	40.9	West	AFR2	West-anc3	STD	STD	STD	STD	STD	STD	INV	STD	INV	originally the "GA" population in the Nexus pannel, changed to GAB to distinguish samples from Georgia
GAB187	D. melanogaster	SRR097730	-1.65	13.6	40.1	West	AFR2	West-anc3	STD	STD	STD	STD	STD	STD	INV	STD	STD	originally the "GA" population in the Nexus pannel, changed to GAB to distinguish samples from Georgia
GAB191	D. melanogaster	SRX058200	-1.65	13.6	30.8	West	AFR2	West-anc3	STD	STD	STD	STD	STD	STD	STD	STD	STD	originally the "GA" population in the Nexus pannel, changed to GAB to distinguish samples from Georgia
GATH29	D. melanogaster	SRX891921	30.5	-83.58	9.6	OOA	OOA	OOA_1-anc10	HET	STD	STD	STD	STD	STD	STD	STD	STD	originally 13-39
GATH34	D. melanogaster	SRX891923	30.5	-83.58	9.6	OOA	OOA	OOA_1-anc10	STD	STD	STD	STD	STD	STD	NA	STD	STD	originally 13-34
GH01	D. melanogaster	ERR705987	5.55	-0.2	44.6	West	AFR2	West-anc3	HET	HET	STD	NA	NA	STD	NA	STD	STD
GH02	D. melanogaster	ERR705989	5.55	-0.2	44	West	AFR2	West-anc3	INV	STD	STD	NA	NA	STD	NA	STD	STD
GH04	D. melanogaster	ERR705991	5.55	-0.2	44.1	West	AFR2	West-anc3	INV	STD	STD	STD	NA	STD	STD	STD	STD
GH05	D. melanogaster	ERX650251	5.55	-0.2	43.9	West	AFR2	West-anc3	HET	STD	STD	NA	NA	STD	NA	STD	STD
GH06	D. melanogaster	ERX650253	5.55	-0.2	44.6	West	AFR2	West-anc3	INV	HET	STD	STD	NA	STD	INV	STD	STD
GH08	D. melanogaster	ERR705998	5.55	-0.2	43.7	West	AFR2	West-anc3	INV	HET	STD	NA	NA	STD	INV	STD	STD
GH09	D. melanogaster	ERX650257	5.55	-0.2	44	West	AFR2	West-anc3	INV	STD	STD	STD	NA	STD	NA	STD	STD
GH10	D. melanogaster	ERX650259	5.55	-0.2	43.3	West	AFR2	West-anc3	HET	HET	STD	STD	NA	STD	STD	STD	STD
GH11	D. melanogaster	ERX650261	5.55	-0.2	43.8	West	AFR2	West-anc3	HET	HET	STD	NA	NA	STD	NA	STD	STD
GH12	D. melanogaster	ERX650263	5.55	-0.2	44.1	West	AFR2	West-anc3	INV	HET	STD	STD	NA	STD	NA	STD	STD
GH14	D. melanogaster	ERX650265	5.55	-0.2	44	West	AFR2	West-anc3	INV	STD	STD	NA	NA	STD	NA	STD	STD
GH15	D. melanogaster	ERX650267	5.55	-0.2	43.3	West	AFR2	West-anc3	HET	STD	STD	NA	NA	STD	NA	STD	STD
GH16	D. melanogaster	ERR706011	5.55	-0.2	44.2	West	AFR2	West-anc3	INV	HET	STD	NA	NA	STD	NA	STD	STD
GH17	D. melanogaster	ERR706012	5.55	-0.2	44.2	West	AFR2	West-anc3	INV	STD	STD	STD	NA	STD	NA	STD	STD
GH18	D. melanogaster	ERR706013	5.55	-0.2	44	West	AFR2	West-anc3	INV	STD	STD	NA	NA	STD	NA	STD	STD
GTE12	D. melanogaster	SRX891960	23.31	-75.47	8.3	OOA	OOA	OOA_1-anc10	INV	STD	STD	NA	STD	STD	NA	STD	STD	originally 36-12
GTE9	D. melanogaster	SRX891961	23.31	-75.47	7.3	OOA	OOA	OOA_1-anc10	INV	STD	STD	STD	STD	STD	INV	STD	STD	originally 36-9
GU10	D. melanogaster	SRR189114	10.7	-12.25	32.8	West	AFR2	West-anc3	STD	STD	STD	STD	INV	STD	STD	STD	STD
GU2	D. melanogaster	SRR189117	10.7	-12.25	32	West	AFR2	West-anc3	STD	STD	STD	STD	STD	STD	STD	STD	STD
GU6	D. melanogaster	SRR189120	10.7	-12.25	32.7	West	AFR2	West-anc3	STD	STD	STD	STD	INV	STD	STD	STD	STD
GU7	D. melanogaster	SRR189121	10.7	-12.25	32.6	West	AFR2	West-anc3	INV	STD	STD	STD	STD	STD	INV	STD	STD
GU9	D. melanogaster	SRR189122	10.7	-12.25	31	West	AFR2	West-anc3	STD	STD	STD	STD	STD	STD	INV	STD	STD
HAI25	D. melanogaster	SRX891988	18.32	-72.2	8.6	OOA	OOA	OOA_1-anc10	HET	STD	STD	STD	STD	STD	INV	STD	STD	originally H-29
HAI29	D. melanogaster	SRX892005	18.32	-72.2	5	OOA	OOA	OOA_1-anc10	STD	STD	STD	NA	NA	STD	NA	STD	STD	originally H-25
I01	D. melanogaster	SRX766092	42.444	-76.5019	13.1	OOA	OOA	NA	HET	HET	STD	STD	STD	HET	STD	STD	STD
I02	D. melanogaster	SRX766094	42.444	-76.5019	13.3	OOA	OOA	NA	STD	STD	STD	STD	STD	INV	STD	STD	STD
I03	D. melanogaster	SRX766096	42.444	-76.5019	13.7	OOA	OOA	NA	STD	STD	STD	STD	STD	HET	STD	STD	STD
I04	D. melanogaster	SRX766098	42.444	-76.5019	9.7	OOA	OOA	OOA_1-anc10	HET	STD	STD	STD	STD	STD	STD	STD	STD
I06	D. melanogaster	SRX766099	42.444	-76.5019	10.5	OOA	OOA	OOA_1-anc10	HET	STD	STD	STD	STD	STD	STD	STD	STD
I07	D. melanogaster	SRX766101	42.444	-76.5019	12	OOA	OOA	OOA_1-anc10	STD	STD	STD	STD	STD	STD	STD	STD	STD
I13	D. melanogaster	SRR1663548	42.444	-76.5019	13.6	OOA	OOA	OOA_1-anc10	STD	STD	STD	STD	STD	STD	STD	STD	STD
I16	D. melanogaster	SRX766103	42.444	-76.5019	9.9	OOA	OOA	OOA_1-anc10	STD	STD	STD	STD	STD	STD	STD	STD	STD
I17	D. melanogaster	SRR1663550	42.444	-76.5019	14.2	OOA	OOA	OOA_1-anc10	STD	STD	STD	STD	HET	STD	STD	STD	STD
I23	D. melanogaster	SRR1663552	42.444	-76.5019	13.8	OOA	OOA	OOA_1-anc10	STD	STD	STD	STD	STD	STD	STD	STD	STD
I26	D. melanogaster	SRX766108	42.444	-76.5019	10.4	OOA	OOA	OOA_1-anc10	STD	STD	STD	STD	HET	STD	STD	STD	STD
I29	D. melanogaster	SRR1663555	42.444	-76.5019	14.2	OOA	OOA	NA	STD	STD	STD	STD	STD	STD	STD	STD	STD
I31	D. melanogaster	SRX766110	42.444	-76.5019	10.6	OOA	OOA	OOA_1-anc10	STD	STD	STD	STD	STD	STD	STD	STD	STD
I34	D. melanogaster	SRX766112	42.444	-76.5019	10.3	OOA	OOA	OOA_1-anc10	STD	STD	STD	STD	STD	STD	STD	STD	STD
I35	D. melanogaster	SRX766114	42.444	-76.5019	10.7	OOA	OOA	OOA_1-anc10	STD	STD	STD	STD	STD	STD	STD	STD	INV
I38	D. melanogaster	SRX766115	42.444	-76.5019	12.3	OOA	OOA	OOA_1-anc10	STD	STD	STD	STD	STD	STD	STD	STD	STD
KN133N	D. melanogaster	SRR189242	0.04	36.36	30.1	East	NA	NA	INV	STD	STD	STD	STD	STD	STD	STD	STD
KN20N	D. melanogaster	SRR189239	0.04	36.36	31.7	East	NA	NA	STD	STD	STD	STD	INV	STD	STD	STD	STD
KN34	D. melanogaster	SRR189243	0.04	36.36	25.6	East	OOA	OOA_minor_1-anc11	STD	STD	STD	STD	STD	STD	STD	STD	STD
KN35	D. melanogaster	SRR189245	0.04	36.36	30.3	East	NA	South_2-anc2	INV	STD	STD	STD	STD	STD	STD	STD	STD
KN6	D. melanogaster	SRR189246	0.04	36.36	32.5	East	OOA	NA	STD	STD	STD	STD	STD	STD	STD	STD	STD
KN73-1-3	D. melanogaster	SRR189248	0.04	36.36	23.4	East	OOA	NA	STD	HET	STD	STD	STD	STD	STD	STD	STD
KO10-1-3	D. melanogaster	SRR189250	-0.25	35.73	10.9	East	OOA	OOA_minor_1-anc11	STD	STD	STD	STD	STD	STD	STD	STD	STD
KO2-1-3	D. melanogaster	SRR189251	-0.25	35.73	18.8	East	OOA	OOA_minor_1-anc11	STD	STD	STD	STD	STD	STD	STD	STD	INV
KO6-1-3	D. melanogaster	SRR189252	-0.25	35.73	20	East	OOA	OOA_minor_1-anc11	STD	STD	STD	STD	STD	STD	STD	STD	STD
KR39	D. melanogaster	SRR189254	0.47	35.98	29.7	East	NA	NA	INV	STD	STD	STD	STD	STD	STD	STD	STD
KR42	D. melanogaster	SRR189255	0.47	35.98	27.9	East	NA	South_2-anc2	INV	INV	STD	STD	STD	STD	STD	STD	STD
KR4N	D. melanogaster	SRR189256	0.47	35.98	26.5	East	NA	NA	INV	STD	STD	STD	STD	STD	STD	INV	STD
KR54-1-3	D. melanogaster	SRR189257	0.47	35.98	23.4	East	NA	NA	STD	STD	STD	STD	STD	STD	INV	STD	STD
KR68-1-3	D. melanogaster	SRR189259	0.47	35.98	19.4	East	NA	NA	STD	STD	STD	STD	STD	STD	STD	STD	STD
KR7	D. melanogaster	SRR189260	0.47	35.98	25.4	East	AFR2	NA	INV	STD	STD	STD	STD	STD	STD	STD	STD
KT1	D. melanogaster	SRR189261	-1.04	37.08	31.7	East	NA	NA	STD	STD	STD	STD	STD	STD	STD	STD	STD
KT6	D. melanogaster	SRR189262	-1.04	37.08	25.3	East	NA	NA	STD	INV	STD	STD	STD	STD	STD	STD	STD
LA34	D. melanogaster	SRR21845951	-9.767	30.8958	60	South	AFR1	HD-anc1	NA	NA	HET	STD	STD	STD	NA	INV	STD
LA66	D. melanogaster	SRR21845949	-9.767	30.8958	24.5	South	NA	NA	STD	STD	HET	STD	NA	STD	STD	STD	STD
LA69	D. melanogaster	SRR21846037	-9.767	30.8958	36.4	South	OOA	NA	STD	STD	STD	STD	NA	STD	STD	STD	STD
LIV-1_L87	D. melanogaster	SRR21846036	-16.2505	28.4988	45.3	South	AFR1	South_1-anc13	NA	STD	HET	STD	STD	STD	STD	STD	STD
LIV2_L85	D. melanogaster	SRR21846035	-16.2505	28.4988	50.8	South	AFR1	South_1-anc13	STD	STD	HET	STD	STD	STD	STD	STD	STD
LIV4	D. melanogaster	SRR21846034	-16.2505	28.4988	54.2	South	AFR1	South_1-anc13	NA	NA	HET	STD	STD	STD	STD	STD	STD
LIV4_L16	D. melanogaster	SRR21846033	-16.2505	28.4988	51.2	South	AFR1	NA	NA	NA	HET	STD	NA	STD	STD	STD	STD
LIV4_L78	D. melanogaster	SRR21846032	-16.2505	28.4988	50.6	South	AFR1	South_1-anc13	NA	STD	INV	STD	STD	STD	STD	STD	STD
LNP15_01	D. melanogaster	SRR21846031	-12.941	31.9045	16	South	AFR1	South_1-anc13	STD	STD	INV	STD	NA	STD	STD	STD	STD
LNP15_06	D. melanogaster	SRR21846030	-12.941	31.9045	17	South	AFR1	NA	NA	STD	HET	STD	NA	STD	INV	STD	STD
LNP15_11	D. melanogaster	SRR21846029	-12.941	31.9045	13.2	South	AFR1	South_1-anc13	STD	STD	HET	STD	STD	STD	NA	STD	STD
LNP15_19	D. melanogaster	SRR21846028	-12.941	31.9045	14.1	South	AFR1	South_1-anc13	STD	STD	HET	STD	NA	STD	NA	STD	STD
LNP15_21	D. melanogaster	SRR21846026	-12.941	31.9045	21.3	South	AFR1	South_1-anc13	STD	STD	HET	STD	STD	STD	NA	STD	STD
LNP15_27	D. melanogaster	SRR21846025	-12.941	31.9045	21	South	AFR1	NA	NA	NA	INV	STD	NA	STD	STD	STD	STD
LNP15_29	D. melanogaster	SRR21846024	-12.941	31.9045	16.5	South	AFR1	South_1-anc13	STD	STD	INV	STD	STD	STD	NA	STD	STD
LNP15_34	D. melanogaster	SRR21846023	-12.941	31.9045	18.4	South	AFR1	South_1-anc13	NA	STD	INV	STD	STD	STD	NA	STD	STD
LNP15_42	D. melanogaster	SRR21846022	-12.941	31.9045	20.7	South	AFR1	South_1-anc13	NA	NA	INV	STD	STD	STD	NA	STD	STD
LNP15_50	D. melanogaster	SRR21846021	-12.941	31.9045	15.3	South	AFR1	South_1-anc13	STD	STD	HET	STD	STD	STD	STD	STD	STD
LNP15_52	D. melanogaster	SRR21846020	-12.941	31.9045	20.7	South	AFR1	NA	NA	STD	HET	STD	NA	STD	STD	STD	STD
LNP15_67	D. melanogaster	SRR21846019	-12.941	31.9045	15.6	South	AFR1	South_1-anc13	NA	STD	HET	STD	STD	STD	NA	STD	STD
LST15_111	D. melanogaster	SRR21846018	-17.8386	25.8586	14.7	South	AFR1	NA	NA	NA	STD	STD	NA	STD	STD	INV	STD
LUN15_25	D. melanogaster	SRR21846017	-15.4407	28.3698	10.6	South	AFR1	NA	NA	STD	HET	STD	NA	STD	NA	STD	STD
LUN15_45	D. melanogaster	SRR21846015	-15.4407	28.3698	11.5	South	AFR1	South_1-anc13	STD	STD	HET	STD	STD	STD	NA	INV	STD
LUN15_51	D. melanogaster	SRR21846014	-15.4407	28.3698	40.8	South	AFR1	NA	NA	STD	HET	STD	NA	STD	STD	STD	STD
LUN15_56	D. melanogaster	SRR21846013	-15.4407	28.3698	66.1	South	AFR1	South_1-anc13	STD	NA	HET	STD	STD	STD	NA	INV	STD
LUN15_59	D. melanogaster	SRR21846012	-15.4407	28.3698	54.3	South	AFR1	South_2-anc2	INV	STD	HET	STD	NA	STD	NA	STD	STD
LUN15_68	D. melanogaster	SRR21846011	-15.4407	28.3698	63.4	South	AFR1	South_2-anc2	INV	STD	STD	STD	NA	STD	NA	STD	STD
LUN15_76	D. melanogaster	SRR21846010	-15.4407	28.3698	50.6	South	AFR1	South_1-anc13	STD	STD	INV	STD	NA	STD	INV	STD	STD
LZV15_02	D. melanogaster	SRR21846009	-15.75	29.3333	46.6	South	AFR1	South_1-anc13	STD	STD	HET	STD	STD	STD	NA	STD	STD
LZV15_18	D. melanogaster	SRR21846008	-15.75	29.3333	40.7	South	AFR1	NA	NA	NA	HET	STD	NA	STD	STD	STD	STD
LZV15_20	D. melanogaster	SRR21846007	-15.75	29.3333	46.4	South	AFR1	South_1-anc13	NA	NA	HET	STD	STD	STD	STD	STD	STD
LZV15_30	D. melanogaster	SRR21846006	-15.75	29.3333	58.4	South	AFR1	South_1-anc13	STD	NA	HET	STD	NA	STD	STD	STD	STD
LZV15_37	D. melanogaster	SRR21846151	-15.75	29.3333	49.7	South	AFR1	South_1-anc13	NA	STD	HET	STD	STD	STD	NA	INV	STD
LZV15_45	D. melanogaster	SRR21846150	-15.75	29.3333	50.9	South	AFR1	South_1-anc13	STD	STD	HET	STD	STD	STD	NA	STD	STD
LZV15_47	D. melanogaster	SRR21846149	-15.75	29.3333	52.6	South	AFR1	South_1-anc13	NA	STD	HET	STD	STD	STD	NA	STD	STD
LZV_32_WB	D. melanogaster	SRR21846148	-15.75	29.3333	44.8	South	AFR1	South_1-anc13	STD	NA	HET	STD	STD	STD	STD	STD	STD
LZV_35	D. melanogaster	SRR21846147	-15.75	29.3333	56.6	South	AFR1	South_1-anc13	NA	STD	HET	STD	STD	STD	STD	STD	STD
LZV_83_BM1	D. melanogaster	SRR21846146	-15.75	29.3333	53.9	South	AFR1	South_1-anc13	STD	STD	INV	STD	STD	STD	STD	STD	STD
LZV_83	D. melanogaster	SRR21846145	-15.75	29.3333	49.7	South	AFR1	South_1-anc13	NA	STD	INV	STD	STD	STD	STD	STD	STD
LZV_A10	D. melanogaster	SRR21846144	-15.75	29.3333	48.7	South	AFR1	South_1-anc13	STD	STD	INV	STD	STD	STD	STD	STD	STD
LZV_A11	D. melanogaster	SRR21846143	-15.75	29.3333	47.3	South	AFR1	South_1-anc13	NA	STD	HET	STD	STD	STD	STD	STD	STD
LZV_A16	D. melanogaster	SRR21846142	-15.75	29.3333	48.3	South	AFR1	South_1-anc13	NA	STD	HET	STD	STD	STD	STD	STD	STD
LZV_A18	D. melanogaster	SRR21846140	-15.75	29.3333	54.8	South	AFR1	South_1-anc13	NA	STD	HET	STD	STD	STD	STD	STD	STD
LZV_A20	D. melanogaster	SRR21846139	-15.75	29.3333	46.6	South	AFR1	South_1-anc13	NA	NA	HET	STD	STD	STD	STD	STD	STD
LZV_A22	D. melanogaster	SRR21846138	-15.75	29.3333	55.2	South	AFR1	South_1-anc13	NA	STD	HET	STD	STD	STD	STD	STD	STD
LZV_A3	D. melanogaster	SRR21846137	-15.75	29.3333	43.6	South	AFR1	South_1-anc13	STD	STD	HET	STD	STD	STD	STD	STD	STD
LZV_A4_L102	D. melanogaster	SRR21846136	-15.75	29.3333	48.7	South	AFR1	NA	NA	STD	HET	STD	STD	STD	STD	STD	STD
LZV_A5	D. melanogaster	SRR21846135	-15.75	29.3333	46.5	South	AFR1	South_1-anc13	NA	STD	HET	STD	NA	STD	STD	STD	STD
LZV_A7	D. melanogaster	SRR21846134	-15.75	29.3333	50.7	South	AFR1	South_1-anc13	NA	STD	HET	STD	NA	STD	STD	STD	STD
LZV_A8_L94	D. melanogaster	SRR21846133	-15.75	29.3333	51.4	South	AFR1	South_1-anc13	NA	STD	HET	STD	STD	STD	STD	STD	STD
LZV_A9_L100	D. melanogaster	SRR21846132	-15.75	29.3333	45.6	South	AFR1	South_1-anc13	STD	STD	INV	STD	STD	STD	STD	STD	STD
LZV_L101	D. melanogaster	SRR21846131	-15.75	29.3333	59.1	South	AFR1	South_1-anc13	STD	STD	INV	STD	STD	STD	STD	STD	STD
LZV_L10_WB	D. melanogaster	SRR21846129	-15.75	29.3333	47.1	South	AFR1	South_1-anc13	NA	STD	INV	STD	STD	STD	STD	STD	STD
LZV_L125	D. melanogaster	SRR21846128	-15.75	29.3333	42.5	South	AFR1	South_1-anc13	NA	STD	INV	STD	STD	STD	STD	STD	STD
LZV_L126	D. melanogaster	SRR21846127	-15.75	29.3333	45.2	South	AFR1	South_1-anc13	STD	STD	HET	STD	STD	STD	STD	STD	STD
LZV_L128	D. melanogaster	SRR21846126	-15.75	29.3333	39.5	South	AFR1	South_1-anc13	NA	NA	HET	STD	STD	STD	STD	STD	STD
LZV_L129	D. melanogaster	SRR21846125	-15.75	29.3333	47	South	AFR1	South_1-anc13	NA	STD	HET	STD	STD	STD	STD	STD	STD
LZV_L12_BM1_BP1_L12	D. melanogaster	SRR21846124	-15.75	29.3333	56	South	AFR1	South_1-anc13	STD	STD	INV	STD	STD	STD	STD	STD	STD
LZV_L131	D. melanogaster	SRR21846066	-15.75	29.3333	44.6	South	AFR1	South_1-anc13	STD	STD	HET	STD	STD	STD	STD	STD	STD
LZV_L134	D. melanogaster	SRR21846065	-15.75	29.3333	42.7	South	AFR1	South_1-anc13	STD	STD	INV	STD	STD	STD	STD	STD	STD
LZV_L14	D. melanogaster	SRR21846064	-15.75	29.3333	46.3	South	AFR1	South_1-anc13	NA	STD	HET	STD	STD	STD	STD	STD	STD
LZV_L15	D. melanogaster	SRR21846063	-15.75	29.3333	48.4	South	AFR1	South_1-anc13	NA	NA	INV	STD	STD	STD	STD	STD	STD
LZV_L19_WB	D. melanogaster	SRR21846061	-15.75	29.3333	44.3	South	AFR1	South_1-anc13	NA	STD	HET	STD	STD	STD	STD	STD	STD
LZV_L23	D. melanogaster	SRR21846060	-15.75	29.3333	46.5	South	AFR1	South_1-anc13	NA	STD	HET	STD	STD	STD	STD	STD	STD
LZV_L24	D. melanogaster	SRR21846059	-15.75	29.3333	53.8	South	AFR1	South_1-anc13	STD	STD	INV	STD	STD	STD	STD	STD	STD
LZV_L27	D. melanogaster	SRR21846058	-15.75	29.3333	46.8	South	AFR1	South_1-anc13	NA	STD	HET	STD	STD	STD	STD	STD	STD
LZV_L30	D. melanogaster	SRR21846057	-15.75	29.3333	52.2	South	AFR1	South_1-anc13	STD	STD	HET	STD	STD	STD	STD	STD	STD
LZV_L32	D. melanogaster	SRR21846056	-15.75	29.3333	49.8	South	AFR1	South_1-anc13	STD	NA	HET	STD	STD	STD	STD	STD	STD
LZV_L36	D. melanogaster	SRR21846055	-15.75	29.3333	49.9	South	AFR1	South_1-anc13	STD	STD	HET	STD	STD	STD	STD	STD	STD
LZV_L37	D. melanogaster	SRR21846054	-15.75	29.3333	42.4	South	AFR1	South_1-anc13	STD	STD	INV	STD	STD	STD	STD	STD	STD
LZV_L39	D. melanogaster	SRR21846053	-15.75	29.3333	56.2	South	AFR1	South_1-anc13	STD	STD	HET	STD	STD	STD	STD	STD	STD
LZV_L43	D. melanogaster	SRR21846052	-15.75	29.3333	53.4	South	AFR1	South_1-anc13	NA	STD	HET	STD	STD	STD	STD	STD	STD
LZV_L44	D. melanogaster	SRR21846050	-15.75	29.3333	56.4	South	AFR1	South_1-anc13	NA	NA	HET	STD	STD	STD	STD	STD	STD
LZV_L52	D. melanogaster	SRR21846049	-15.75	29.3333	49.1	South	AFR1	South_1-anc13	STD	STD	INV	STD	STD	STD	STD	STD	STD
LZV_L54	D. melanogaster	SRR21846048	-15.75	29.3333	47.1	South	AFR1	South_1-anc13	NA	STD	HET	STD	NA	STD	STD	STD	STD
LZV_L55	D. melanogaster	SRR21846047	-15.75	29.3333	42.8	South	AFR1	South_1-anc13	STD	NA	HET	STD	STD	STD	STD	STD	STD
LZV_L56	D. melanogaster	SRR21846046	-15.75	29.3333	49.7	South	AFR1	South_1-anc13	STD	NA	HET	STD	STD	STD	STD	STD	STD
LZV_L58	D. melanogaster	SRR21846045	-15.75	29.3333	49.7	South	AFR1	South_1-anc13	NA	STD	HET	STD	STD	STD	STD	STD	STD
LZV_L60	D. melanogaster	SRR21846044	-15.75	29.3333	46.7	South	AFR1	South_1-anc13	NA	STD	HET	STD	STD	STD	STD	STD	STD
LZV_L63	D. melanogaster	SRR21846043	-15.75	29.3333	46.8	South	AFR1	South_1-anc13	NA	STD	HET	STD	STD	STD	STD	STD	STD
LZV_L66	D. melanogaster	SRR21846042	-15.75	29.3333	87.3	South	AFR1	South_1-anc13	NA	STD	HET	STD	STD	STD	STD	STD	STD
LZV_L69	D. melanogaster	SRR21846041	-15.75	29.3333	55.2	South	AFR1	South_1-anc13	NA	STD	HET	STD	STD	STD	STD	STD	STD
LZV_L70	D. melanogaster	SRR21846039	-15.75	29.3333	49.7	South	AFR1	South_1-anc13	STD	STD	INV	STD	STD	STD	NA	STD	STD
LZV_L71	D. melanogaster	SRR21846123	-15.75	29.3333	43.9	South	AFR1	South_1-anc13	STD	STD	HET	STD	STD	STD	STD	STD	STD
LZV_L73	D. melanogaster	SRR21846122	-15.75	29.3333	42.7	South	AFR1	South_1-anc13	NA	STD	INV	STD	STD	STD	NA	STD	STD
LZV_L74	D. melanogaster	SRR21846121	-15.75	29.3333	46	South	AFR1	South_1-anc13	NA	NA	HET	STD	STD	STD	STD	STD	STD
LZV_L75	D. melanogaster	SRR21846120	-15.75	29.3333	44.7	South	AFR1	South_1-anc13	STD	STD	HET	STD	STD	STD	STD	STD	STD
LZV_L76	D. melanogaster	SRR21846119	-15.75	29.3333	41.6	South	AFR1	South_1-anc13	NA	STD	HET	STD	NA	STD	STD	STD	STD
LZV_L77	D. melanogaster	SRR21846118	-15.75	29.3333	48.7	South	AFR1	South_1-anc13	NA	STD	INV	STD	STD	STD	STD	STD	STD
LZV_L79	D. melanogaster	SRR21846117	-15.75	29.3333	55.2	South	AFR1	South_1-anc13	NA	STD	INV	STD	STD	STD	STD	STD	STD
LZV_L81	D. melanogaster	SRR21846116	-15.75	29.3333	56.6	South	AFR1	South_1-anc13	STD	STD	HET	STD	STD	STD	STD	STD	STD
LZV_L82	D. melanogaster	SRR21846115	-15.75	29.3333	56.1	South	AFR1	South_1-anc13	NA	STD	HET	STD	STD	STD	STD	STD	STD
LZV_L88	D. melanogaster	SRR21846113	-15.75	29.3333	43.9	South	AFR1	South_1-anc13	STD	STD	HET	STD	STD	STD	STD	STD	STD
LZV_L89	D. melanogaster	SRR21846112	-15.75	29.3333	52.8	South	AFR1	South_1-anc13	STD	STD	HET	STD	STD	STD	STD	STD	STD
LZV_L91	D. melanogaster	SRR21846111	-15.75	29.3333	104.2	South	AFR1	South_1-anc13	NA	STD	HET	STD	NA	STD	STD	STD	STD
LZV_L93	D. melanogaster	SRR21846110	-15.75	29.3333	43.1	South	AFR1	South_1-anc13	NA	STD	HET	STD	STD	STD	STD	STD	STD
LZV_L95	D. melanogaster	SRR21846109	-15.75	29.3333	45.3	South	AFR1	South_1-anc13	NA	STD	HET	STD	STD	STD	STD	STD	STD
LZV_LMZ_A15_L98	D. melanogaster	SRR21846108	-15.75	29.3333	48.5	South	AFR1	South_1-anc13	NA	STD	HET	STD	NA	STD	STD	STD	STD
LZV_LMZ_A23	D. melanogaster	SRR21846107	-15.75	29.3333	44	South	AFR1	South_1-anc13	NA	NA	HET	STD	STD	STD	STD	STD	STD
LZV_LMZ_L103	D. melanogaster	SRR21846106	-15.75	29.3333	35.6	South	AFR1	South_1-anc13	NA	STD	HET	STD	NA	STD	STD	STD	STD
LZV__NA_L66	D. melanogaster	SRR21846105	-15.75	29.3333	57.2	South	AFR1	South_1-anc13	STD	STD	HET	STD	NA	STD	STD	STD	STD
MAG18	D. melanogaster	SRX891982	22.22	-72.54	4.6	OOA	OOA	OOA_1-anc10	NA	NA	STD	STD	NA	STD	NA	STD	STD	originally 43-18
MAG19	D. melanogaster	SRX891983	22.22	-72.54	7.3	OOA	OOA	OOA_1-anc10	NA	STD	STD	STD	NA	STD	NA	STD	STD	originally 43-19
MC15	D. melanogaster	SRR21846104	-15.75	29.3333	65	South	AFR1	South_1-anc13	STD	STD	HET	STD	STD	STD	STD	STD	STD
MC16	D. melanogaster	SRR21846102	-15.75	29.3333	35.9	South	AFR1	South_1-anc13	STD	STD	HET	STD	STD	STD	STD	STD	STD
MC19	D. melanogaster	SRR21846101	-15.75	29.3333	56.1	South	AFR1	South_1-anc13	STD	STD	HET	STD	STD	STD	STD	STD	STD
MC1	D. melanogaster	SRR21846100	-15.75	29.3333	53.1	South	AFR1	South_1-anc13	NA	STD	INV	STD	STD	STD	STD	STD	STD
MC20	D. melanogaster	SRR21846099	-15.75	29.3333	51.9	South	AFR1	South_1-anc13	NA	STD	HET	STD	STD	STD	STD	STD	STD
MC21	D. melanogaster	SRR21846098	-15.75	29.3333	38.3	South	AFR1	South_1-anc13	STD	STD	HET	STD	STD	STD	STD	STD	STD
MC22	D. melanogaster	SRR21846097	-15.75	29.3333	59.5	South	AFR1	South_1-anc13	STD	STD	INV	STD	STD	STD	STD	STD	STD
MC23	D. melanogaster	SRR21846096	-15.75	29.3333	47.8	South	AFR1	South_1-anc13	STD	STD	HET	STD	NA	STD	STD	STD	STD
MC25	D. melanogaster	SRR21846005	-15.75	29.3333	53.2	South	AFR1	South_1-anc13	STD	STD	HET	STD	STD	STD	STD	STD	STD
MC26	D. melanogaster	SRR21846004	-16.2505	28.4988	52.5	South	AFR1	South_1-anc13	NA	STD	HET	STD	NA	STD	NA	STD	STD
MC28	D. melanogaster	SRR21846003	-15.75	29.3333	48.1	South	AFR1	South_1-anc13	NA	STD	HET	STD	STD	STD	STD	STD	STD
MC29	D. melanogaster	SRR21846001	-15.75	29.3333	43.1	South	AFR1	South_1-anc13	STD	STD	HET	STD	STD	STD	STD	STD	STD
MC2	D. melanogaster	SRR21846000	-15.75	29.3333	59.8	South	AFR1	South_1-anc13	NA	STD	INV	STD	STD	STD	STD	STD	STD
MC3	D. melanogaster	SRR21845999	-15.75	29.3333	55.9	South	AFR1	South_1-anc13	STD	STD	HET	STD	STD	STD	STD	STD	STD
MC4	D. melanogaster	SRR21845998	-16.2505	28.4988	38.1	South	AFR1	South_1-anc13	NA	NA	INV	STD	STD	STD	STD	STD	STD
MC6	D. melanogaster	SRR21845997	-15.75	29.3333	45.2	South	AFR1	South_1-anc13	STD	STD	HET	STD	STD	STD	STD	STD	STD
MC_LZV	D. melanogaster	SRR21845996	-15.75	29.3333	34.9	South	AFR1	South_1-anc13	NA	NA	HET	STD	STD	STD	STD	STD	STD
MSM2	D. melanogaster	SRX891947	32.21	-88.42	9.4	OOA	OOA	OOA_1-anc10	STD	STD	STD	STD	STD	STD	NA	STD	STD	originally 24-2
MSM9	D. melanogaster	SRX891997	32.21	-88.42	7.5	OOA	OOA	OOA_1-anc10	NA	STD	STD	STD	NA	STD	NA	STD	STD	originally 24-9
MW11	D. melanogaster	SRR21845995	-15.62	34.52	36.2	South	AFR1	HD-anc1	STD	STD	STD	STD	STD	STD	NA	INV	STD
MW25	D. melanogaster	SRR21845994	-15.62	34.52	98.7	South	AFR1	South_minor_2-anc9	NA	HET	STD	STD	INV	STD	STD	STD	STD
MW28	D. melanogaster	SRR21845993	-15.62	34.52	35.8	South	AFR1	South_2-anc2	INV	INV	STD	STD	INV	STD	STD	STD	STD
MW38	D. melanogaster	SRR21845992	-15.62	34.52	51.2	South	AFR1	South_1-anc13	STD	STD	HET	STD	NA	STD	STD	STD	STD
MW56	D. melanogaster	SRR21845990	-15.62	34.52	35.1	South	AFR1	South_minor_2-anc9	NA	HET	STD	STD	INV	STD	STD	STD	STD
N01	D. melanogaster	SRX766117	52.1326	5.2913	10.5	OOA	OOA	OOA_2-anc5	STD	STD	STD	STD	STD	STD	STD	STD	STD
N02	D. melanogaster	SRR1663562	52.1326	5.2913	11.4	OOA	OOA	OOA_2-anc5	STD	STD	STD	STD	STD	STD	STD	STD	STD
N04	D. melanogaster	SRX766121	52.1326	5.2913	10.6	OOA	OOA	OOA_2-anc5	STD	STD	STD	STD	STD	STD	STD	STD	STD
N07	D. melanogaster	SRR1663565	52.1326	5.2913	10.4	OOA	OOA	OOA_2-anc5	HET	STD	STD	STD	STD	STD	STD	STD	STD
N10	D. melanogaster	SRR1663566	52.1326	5.2913	10.9	OOA	OOA	OOA_2-anc5	HET	STD	STD	STD	STD	STD	STD	STD	STD
N11	D. melanogaster	SRX766124	52.1326	5.2913	10.1	OOA	OOA	OOA_2-anc5	STD	STD	STD	STD	STD	STD	HET	STD	STD
N15	D. melanogaster	SRX766127	52.1326	5.2913	8.6	OOA	OOA	OOA_2-anc5	STD	STD	STD	STD	STD	STD	STD	STD	STD
N16	D. melanogaster	SRR1663571	52.1326	5.2913	10.6	OOA	OOA	OOA_2-anc5	STD	STD	STD	HET	STD	STD	STD	STD	STD
N17	D. melanogaster	SRX766129	52.1326	5.2913	9.4	OOA	OOA	OOA_2-anc5	HET	STD	STD	STD	STD	STD	STD	STD	STD
N18	D. melanogaster	SRX766130	52.1326	5.2913	10.4	OOA	OOA	OOA_2-anc5	STD	STD	STD	STD	STD	INV	STD	STD	STD
N19	D. melanogaster	SRX766131	52.1326	5.2913	10.2	OOA	OOA	NA	INV	STD	STD	STD	STD	STD	STD	STD	STD
N22	D. melanogaster	SRX766132	52.1326	5.2913	10.3	OOA	OOA	NA	INV	STD	STD	STD	STD	HET	STD	STD	STD
N23	D. melanogaster	SRX766133	52.1326	5.2913	10.6	OOA	OOA	OOA_2-anc5	HET	STD	STD	STD	STD	STD	STD	STD	STD
N25	D. melanogaster	SRX766134	52.1326	5.2913	9.7	OOA	OOA	OOA_2-anc5	STD	STD	STD	STD	STD	STD	STD	STD	STD
N29	D. melanogaster	SRX766136	52.1326	5.2913	8.6	OOA	OOA	OOA_2-anc5	HET	STD	STD	STD	STD	STD	STD	STD	STD
N30	D. melanogaster	SRX766137	52.1326	5.2913	10.3	OOA	OOA	OOA_2-anc5	STD	STD	STD	STD	STD	STD	STD	STD	STD
NG10N	D. melanogaster	SRR189263	11.85	13.16	32.8	West	AFR2	West-anc3	INV	STD	STD	INV	STD	STD	INV	STD	STD
NG1N	D. melanogaster	SRR189264	11.85	13.16	31.8	West	AFR2	West-anc3	INV	INV	STD	STD	INV	STD	STD	STD	STD
NG3N	D. melanogaster	SRR189414	11.85	13.16	31.5	West	AFR2	West-anc3	INV	STD	STD	INV	STD	STD	STD	STD	STD
NG6N	D. melanogaster	SRR189266	11.85	13.16	32.3	West	OOA	NA	STD	STD	STD	STD	STD	STD	STD	STD	STD
NG7	D. melanogaster	SRR189267	11.85	13.16	26.2	West	AFR2	West-anc3	STD	STD	STD	STD	STD	STD	STD	STD	STD
NG9	D. melanogaster	SRR189268	11.85	13.16	31	West	AFR2	West-anc3	INV	INV	STD	INV	STD	STD	STD	STD	STD
NMB15_05	D. melanogaster	SRR21845989	-17.5185	24.5323	18.7	South	AFR1	NA	NA	STD	HET	STD	NA	STD	STD	STD	STD
NMB15_14	D. melanogaster	SRR21845988	-17.5185	24.5323	17.9	South	NA	NA	NA	STD	STD	STD	NA	STD	STD	STD	STD
NMB15_28	D. melanogaster	SRR21845987	-17.5185	24.5323	17.5	South	AFR1	NA	NA	NA	HET	STD	NA	STD	NA	STD	STD
NMB15_29	D. melanogaster	SRR21845986	-17.5185	24.5323	16.7	South	AFR1	NA	NA	STD	STD	STD	NA	STD	STD	STD	STD
NMB15_35	D. melanogaster	SRR21845985	-17.5185	24.5323	15.8	South	AFR1	NA	STD	STD	HET	STD	NA	STD	NA	STD	STD
NMB15_42A	D. melanogaster	SRR21845984	-17.5185	24.5323	16.5	South	AFR1	South_minor_2-anc9	STD	STD	STD	STD	NA	STD	STD	STD	STD
NMB15_42B	D. melanogaster	SRR21845983	-17.5185	24.5323	52.1	South	AFR1	South_minor_2-anc9	STD	STD	STD	STD	NA	STD	STD	STD	STD
OK91	D. melanogaster	SRR21845982	-19.651	22.9059	83.9	South	OOA	NA	STD	STD	STD	STD	NA	STD	STD	STD	STD
RAL-101	D. melanogaster	SRR834536	35.7596	-79.0193	12.7	OOA	OOA	OOA_1-anc10	HET	STD	STD	STD	STD	STD	STD	STD	STD
RAL-136	D. melanogaster	SRR834542	35.7596	-79.0193	14.3	OOA	OOA	OOA_1-anc10	STD	STD	STD	HET	HET	STD	STD	STD	STD
RAL142	D. melanogaster	SRX020759	35.7596	-79.0193	21.7	OOA	OOA	OOA_1-anc10	STD	STD	STD	STD	STD	STD	STD	STD	STD
RAL-149	D. melanogaster	SRR834550	35.7596	-79.0193	14.4	OOA	OOA	OOA_1-anc10	STD	STD	STD	STD	STD	STD	STD	STD	STD
RAL158	D. melanogaster	SRX021009	35.7596	-79.0193	10.7	OOA	OOA	OOA_1-anc10	STD	STD	STD	STD	STD	STD	STD	STD	STD
RAL-195	D. melanogaster	SRR834524	35.7596	-79.0193	13.7	OOA	OOA	OOA_1-anc10	STD	STD	STD	STD	STD	STD	STD	STD	STD
RAL208	D. melanogaster	SRX005977	35.7596	-79.0193	16.6	OOA	OOA	OOA_1-anc10	STD	STD	STD	STD	STD	STD	STD	STD	STD
RAL217	D. melanogaster	SRX021041	35.7596	-79.0193	12.4	OOA	OOA	OOA_1-anc10	STD	STD	STD	STD	STD	STD	STD	STD	STD
RAL21	D. melanogaster	SRX021040	35.7596	-79.0193	16.8	OOA	OOA	OOA_1-anc10	STD	STD	STD	STD	STD	STD	STD	STD	STD
RAL223	D. melanogaster	SRX155994	35.7596	-79.0193	41.1	OOA	OOA	OOA_1-anc10	STD	STD	STD	STD	STD	STD	STD	STD	STD
RAL227	D. melanogaster	SRX021042	35.7596	-79.0193	12	OOA	OOA	OOA_1-anc10	STD	STD	STD	STD	STD	STD	STD	STD	STD
RAL228	D. melanogaster	SRX021043	35.7596	-79.0193	11.4	OOA	OOA	OOA_1-anc10	STD	STD	STD	STD	STD	STD	STD	STD	STD
RAL229	D. melanogaster	SRX021052	35.7596	-79.0193	49	OOA	OOA	OOA_1-anc10	STD	STD	STD	STD	STD	STD	STD	STD	STD
RAL-235	D. melanogaster	SRR834531	35.7596	-79.0193	19.5	OOA	OOA	OOA_1-anc10	STD	STD	STD	STD	STD	STD	STD	STD	STD
RAL239	D. melanogaster	SRX021054	35.7596	-79.0193	13.2	OOA	OOA	OOA_1-anc10	STD	STD	STD	STD	STD	INV	STD	STD	STD
RAL-256	D. melanogaster	SRR834533	35.7596	-79.0193	13.2	OOA	OOA	OOA_1-anc10	STD	STD	STD	STD	STD	STD	STD	STD	STD
RAL280	D. melanogaster	SRX021058	35.7596	-79.0193	13.5	OOA	OOA	OOA_1-anc10	STD	STD	STD	STD	STD	STD	STD	STD	STD
RAL287	D. melanogaster	SRX021059	35.7596	-79.0193	9.7	OOA	OOA	OOA_1-anc10	STD	STD	STD	STD	STD	STD	STD	STD	STD
RAL306	D. melanogaster	SRX006139	35.7596	-79.0193	42.9	OOA	OOA	OOA_1-anc10	STD	STD	STD	STD	STD	STD	STD	STD	STD
RAL-319	D. melanogaster	SRR834508	35.7596	-79.0193	37.4	OOA	OOA	OOA_1-anc10	STD	STD	STD	STD	STD	STD	STD	STD	STD
RAL320	D. melanogaster	SRX021063	35.7596	-79.0193	23.9	OOA	OOA	OOA_1-anc10	STD	STD	STD	STD	STD	STD	STD	STD	STD
RAL321	D. melanogaster	SRX021094	35.7596	-79.0193	33.3	OOA	OOA	OOA_1-anc10	STD	STD	STD	STD	STD	STD	STD	STD	STD
RAL-352	D. melanogaster	SRR834516	35.7596	-79.0193	14.9	OOA	OOA	OOA_1-anc10	STD	STD	STD	STD	STD	INV	STD	STD	STD
RAL-354	D. melanogaster	SRR834517	35.7596	-79.0193	46.8	OOA	OOA	OOA_1-anc10	STD	STD	STD	STD	STD	STD	STD	STD	STD
RAL355	D. melanogaster	SRX156028	35.7596	-79.0193	39.9	OOA	OOA	OOA_1-anc10	STD	STD	STD	STD	STD	STD	STD	STD	STD
RAL-356	D. melanogaster	SRR834537	35.7596	-79.0193	14.8	OOA	OOA	OOA_1-anc10	STD	STD	STD	STD	STD	STD	STD	STD	STD
RAL367	D. melanogaster	SRX021103	35.7596	-79.0193	13.3	OOA	OOA	OOA_1-anc10	STD	STD	STD	STD	STD	STD	STD	STD	STD
RAL370	D. melanogaster	SRX021104	35.7596	-79.0193	20.9	OOA	OOA	OOA_1-anc10	STD	STD	STD	STD	STD	STD	STD	STD	STD
RAL377	D. melanogaster	SRX023834	35.7596	-79.0193	62.7	OOA	OOA	OOA_1-anc10	STD	STD	STD	STD	STD	STD	STD	STD	STD
RAL-382	D. melanogaster	SRR834552	35.7596	-79.0193	39.4	OOA	OOA	OOA_1-anc10	STD	STD	STD	STD	STD	STD	STD	STD	STD
RAL385	D. melanogaster	SRX159098	35.7596	-79.0193	9.9	OOA	OOA	OOA_1-anc10	STD	STD	STD	STD	STD	STD	STD	STD	STD
RAL40	D. melanogaster	SRX021235	35.7596	-79.0193	31.6	OOA	OOA	OOA_1-anc10	STD	STD	STD	STD	STD	STD	STD	STD	STD
RAL427	D. melanogaster	SRX006155	35.7596	-79.0193	16.3	OOA	OOA	OOA_1-anc10	STD	STD	STD	STD	STD	STD	STD	STD	STD
RAL42	D. melanogaster	SRX021255	35.7596	-79.0193	18.9	OOA	OOA	OOA_1-anc10	STD	STD	STD	STD	STD	STD	STD	STD	STD
RAL45	D. melanogaster	SRX021261	35.7596	-79.0193	14	OOA	OOA	OOA_1-anc10	STD	STD	STD	STD	STD	STD	STD	STD	STD
RAL461	D. melanogaster	SRX021262	35.7596	-79.0193	17.1	OOA	OOA	OOA_1-anc10	STD	STD	STD	STD	STD	STD	STD	STD	STD
RAL486	D. melanogaster	SRX006157	35.7596	-79.0193	8.4	OOA	OOA	OOA_1-anc10	STD	STD	STD	STD	STD	STD	STD	STD	STD
RAL491	D. melanogaster	SRX021268	35.7596	-79.0193	15	OOA	OOA	OOA_1-anc10	STD	STD	STD	STD	STD	STD	STD	STD	STD
RAL-49	D. melanogaster	SRR835037	35.7596	-79.0193	14.9	OOA	OOA	OOA_1-anc10	STD	STD	STD	STD	STD	STD	STD	STD	STD
RAL505	D. melanogaster	SRX156002	35.7596	-79.0193	42.1	OOA	OOA	OOA_1-anc10	STD	STD	STD	STD	STD	STD	STD	STD	STD
RAL508	D. melanogaster	SRX021272	35.7596	-79.0193	20.5	OOA	OOA	OOA_1-anc10	STD	STD	STD	STD	STD	STD	STD	STD	STD
RAL509	D. melanogaster	SRX021273	35.7596	-79.0193	16.1	OOA	OOA	OOA_1-anc10	STD	STD	STD	STD	STD	STD	STD	STD	STD
RAL513	D. melanogaster	SRX021282	35.7596	-79.0193	19.6	OOA	OOA	OOA_1-anc10	STD	STD	STD	STD	STD	STD	STD	STD	STD
RAL517	D. melanogaster	SRX024362	35.7596	-79.0193	24.2	OOA	OOA	OOA_1-anc10	STD	STD	STD	STD	STD	STD	STD	STD	STD
RAL-528	D. melanogaster	SRR835043	35.7596	-79.0193	36.3	OOA	OOA	OOA_1-anc10	HET	HET	STD	STD	STD	STD	STD	STD	STD
RAL530	D. melanogaster	SRX156031	35.7596	-79.0193	21.3	OOA	OOA	OOA_1-anc10	STD	STD	STD	STD	STD	STD	STD	STD	STD
RAL531	D. melanogaster	SRX021290	35.7596	-79.0193	18.4	OOA	OOA	OOA_1-anc10	STD	STD	STD	STD	STD	STD	STD	STD	STD
RAL-535	D. melanogaster	SRR835046	35.7596	-79.0193	15.2	OOA	OOA	OOA_1-anc10	STD	STD	STD	STD	STD	STD	STD	STD	STD
RAL-57	D. melanogaster	SRR933581	35.7596	-79.0193	25.3	OOA	OOA	NA	STD	STD	STD	STD	STD	STD	STD	STD	STD
RAL-589	D. melanogaster	SRR060821	35.7596	-79.0193	9.5	OOA	OOA	OOA_1-anc10	STD	STD	STD	STD	STD	STD	STD	STD	STD
RAL596	D. melanogaster	SRX156004	35.7596	-79.0193	38.1	OOA	OOA	OOA_1-anc10	STD	STD	STD	STD	STD	STD	STD	STD	STD
RAL-627	D. melanogaster	SRR835097	35.7596	-79.0193	45.1	OOA	OOA	OOA_1-anc10	HET	STD	STD	STD	STD	STD	STD	STD	STD
RAL703	D. melanogaster	SRX021508	35.7596	-79.0193	15.4	OOA	OOA	OOA_1-anc10	STD	STD	STD	STD	STD	STD	STD	STD	STD
RAL705	D. melanogaster	SRX006162	35.7596	-79.0193	18.2	OOA	OOA	OOA_1-anc10	STD	STD	STD	STD	STD	STD	STD	STD	STD
RAL-712	D. melanogaster	SRR933587	35.7596	-79.0193	16.9	OOA	OOA	OOA_1-anc10	STD	STD	STD	STD	STD	INV	STD	STD	STD
RAL716	D. melanogaster	SRX021380	35.7596	-79.0193	12	OOA	OOA	OOA_1-anc10	STD	STD	STD	STD	STD	STD	STD	STD	STD
RAL727	D. melanogaster	SRX021382	35.7596	-79.0193	26.5	OOA	OOA	OOA_1-anc10	STD	STD	STD	STD	STD	STD	STD	STD	STD
RAL730	D. melanogaster	SRX006308	35.7596	-79.0193	13.2	OOA	OOA	OOA_1-anc10	STD	STD	STD	STD	STD	STD	STD	STD	STD
RAL-737	D. melanogaster	SRR933592	35.7596	-79.0193	23.8	OOA	OOA	OOA_1-anc10	STD	STD	STD	STD	STD	STD	STD	STD	STD
RAL-73	D. melanogaster	SRR835100	35.7596	-79.0193	13.5	OOA	OOA	OOA_1-anc10	STD	STD	STD	STD	STD	STD	STD	STD	STD
RAL757	D. melanogaster	SRX021385	35.7596	-79.0193	25.8	OOA	OOA	OOA_1-anc10	STD	STD	STD	STD	STD	STD	STD	STD	STD
RAL75	D. melanogaster	SRX021384	35.7596	-79.0193	19.4	OOA	OOA	OOA_1-anc10	STD	STD	STD	STD	STD	STD	STD	STD	STD
RAL761	D. melanogaster	SRX021386	35.7596	-79.0193	15.1	OOA	OOA	OOA_1-anc10	STD	STD	STD	STD	STD	STD	STD	STD	STD
RAL783	D. melanogaster	SRX023455	35.7596	-79.0193	13.6	OOA	OOA	OOA_1-anc10	STD	STD	STD	STD	STD	STD	STD	STD	STD
RAL787	D. melanogaster	SRX021388	35.7596	-79.0193	15.1	OOA	OOA	OOA_1-anc10	STD	STD	STD	STD	STD	STD	STD	STD	STD
RAL790	D. melanogaster	SRX021389	35.7596	-79.0193	17.1	OOA	OOA	OOA_1-anc10	STD	STD	STD	STD	STD	STD	STD	STD	STD
RAL796	D. melanogaster	SRX021390	35.7596	-79.0193	15.7	OOA	OOA	OOA_1-anc10	STD	STD	STD	STD	STD	STD	STD	STD	STD
RAL804	D. melanogaster	SRX021399	35.7596	-79.0193	15.3	OOA	OOA	OOA_1-anc10	STD	STD	STD	STD	STD	STD	STD	STD	STD
RAL805	D. melanogaster	SRX021400	35.7596	-79.0193	16.7	OOA	OOA	OOA_1-anc10	STD	STD	STD	STD	STD	STD	STD	STD	STD
RAL818	D. melanogaster	SRX021478	35.7596	-79.0193	14.6	OOA	OOA	OOA_1-anc10	STD	STD	STD	STD	STD	STD	STD	STD	STD
RAL-819	D. melanogaster	SRR835054	35.7596	-79.0193	62	OOA	OOA	OOA_1-anc10	STD	STD	STD	STD	STD	STD	STD	STD	STD
RAL822	D. melanogaster	SRX021476	35.7596	-79.0193	18.9	OOA	OOA	OOA_1-anc10	STD	STD	STD	STD	STD	STD	STD	STD	STD
RAL832	D. melanogaster	SRX021477	35.7596	-79.0193	14.2	OOA	OOA	OOA_1-anc10	STD	STD	STD	STD	STD	STD	STD	STD	STD
RAL843	D. melanogaster	SRX156036	35.7596	-79.0193	40	OOA	OOA	OOA_1-anc10	STD	STD	STD	STD	STD	STD	STD	STD	STD
RAL850	D. melanogaster	SRX155993	35.7596	-79.0193	40.8	OOA	OOA	OOA_1-anc10	STD	STD	STD	STD	STD	STD	STD	STD	STD
RAL859	D. melanogaster	SRX006176	35.7596	-79.0193	15.5	OOA	OOA	OOA_1-anc10	STD	STD	STD	STD	STD	STD	STD	STD	STD
RAL879	D. melanogaster	SRX021494	35.7596	-79.0193	13	OOA	OOA	OOA_1-anc10	STD	STD	STD	STD	STD	STD	STD	STD	STD
RAL882	D. melanogaster	SRX021496	35.7596	-79.0193	17.3	OOA	OOA	OOA_1-anc10	STD	STD	STD	STD	STD	STD	STD	STD	INV
RAL887	D. melanogaster	SRX021527	35.7596	-79.0193	19.4	OOA	OOA	OOA_1-anc10	STD	STD	STD	STD	STD	STD	STD	STD	INV
RAL892	D. melanogaster	SRX023838	35.7596	-79.0193	21.9	OOA	OOA	OOA_1-anc10	STD	STD	STD	STD	STD	STD	STD	STD	STD
RAL897	D. melanogaster	SRX023457	35.7596	-79.0193	24.7	OOA	OOA	OOA_1-anc10	STD	STD	STD	STD	STD	STD	STD	STD	STD
RAL900	D. melanogaster	SRX156023	35.7596	-79.0193	48.1	OOA	OOA	OOA_1-anc10	STD	STD	STD	STD	STD	STD	STD	STD	STD
RAL911	D. melanogaster	SRX021502	35.7596	-79.0193	16.1	OOA	OOA	OOA_1-anc10	STD	STD	STD	STD	STD	STD	STD	STD	STD
RAL-913	D. melanogaster	SRR835077	35.7596	-79.0193	42.1	OOA	OOA	OOA_1-anc10	STD	STD	STD	STD	HET	STD	STD	STD	INV
RC1	D. melanogaster	SRR189269	-2.29	28.55	25.9	East	AFR2	East-anc4	STD	STD	STD	STD	STD	STD	STD	STD	STD
RC5	D. melanogaster	SRR189270	-2.29	28.55	21.9	East	AFR2	East-anc4	STD	STD	STD	STD	STD	STD	STD	STD	STD
RG10	D. melanogaster	SRR189374	-2.49	28.92	32.2	East	AFR2	NA	STD	STD	STD	STD	STD	STD	STD	STD	STD
RG11N	D. melanogaster	SRR189375	-2.49	28.92	32	East	NA	NA	STD	STD	STD	STD	STD	STD	STD	STD	STD
RG13N	D. melanogaster	SRR306634	-2.49	28.92	30.1	East	AFR2	East-anc4	STD	STD	STD	STD	STD	STD	STD	STD	STD
RG15	D. melanogaster	SRR189377	-2.49	28.92	21.6	East	OOA	OOA_minor_1-anc11	STD	STD	STD	STD	STD	STD	STD	STD	STD
RG18N	D. melanogaster	SRR306619	-2.49	28.92	39.9	East	AFR2	East-anc4	STD	STD	STD	STD	STD	STD	INV	STD	STD
RG19	D. melanogaster	SRR189380	-2.49	28.92	26.5	East	AFR2	East-anc4	STD	STD	STD	STD	STD	STD	STD	STD	STD
RG21N	D. melanogaster	SRR189382	-2.49	28.92	36.2	East	AFR2	East-anc4	STD	STD	STD	STD	STD	STD	STD	STD	STD
RG22	D. melanogaster	SRR189383	-2.49	28.92	32.4	East	AFR2	East-anc4	STD	STD	STD	STD	STD	STD	STD	STD	STD
RG24	D. melanogaster	SRR189384	-2.49	28.92	31.1	East	AFR2	East-anc4	STD	STD	STD	STD	STD	STD	STD	STD	STD
RG25	D. melanogaster	SRR189385	-2.49	28.92	31.8	East	AFR2	East-anc4	STD	STD	STD	STD	STD	STD	INV	STD	STD
RG28	D. melanogaster	SRX058350	-2.49	28.92	30.8	East	AFR2	East-anc4	STD	STD	STD	STD	STD	STD	STD	STD	STD
RG2	D. melanogaster	SRR189381	-2.49	28.92	31.9	East	AFR2	East-anc4	STD	STD	STD	STD	STD	STD	STD	STD	STD
RG32N	D. melanogaster	SRX058352	-2.49	28.92	34.8	East	AFR2	East-anc4	STD	STD	STD	STD	STD	STD	STD	STD	STD
RG33	D. melanogaster	SRX058353	-2.49	28.92	56	East	AFR2	East-anc4	STD	STD	STD	STD	STD	STD	STD	STD	STD
RG34	D. melanogaster	SRX058354	-2.49	28.92	27.3	East	AFR2	East-anc4	STD	STD	STD	STD	STD	STD	STD	STD	STD
RG36	D. melanogaster	SRX058357	-2.49	28.92	27.3	East	AFR2	East-anc4	INV	STD	STD	STD	STD	STD	STD	STD	STD
RG38N	D. melanogaster	SRX058359	-2.49	28.92	34.9	East	AFR2	East-anc4	STD	STD	STD	STD	STD	STD	STD	STD	STD
RG39	D. melanogaster	SRX058360	-2.49	28.92	31	East	AFR2	East-anc4	STD	STD	STD	STD	STD	STD	STD	STD	STD
RG3	D. melanogaster	SRX058351	-2.49	28.92	32.2	East	AFR2	NA	INV	INV	STD	STD	STD	STD	STD	STD	STD
RG4N	D. melanogaster	SRX058362	-2.49	28.92	42.5	East	AFR2	East-anc4	STD	STD	STD	STD	STD	STD	STD	STD	STD
RG5	D. melanogaster	SRX058367	-2.49	28.92	25.1	East	AFR2	East-anc4	STD	STD	STD	STD	STD	STD	INV	STD	STD
RG6N	D. melanogaster	SRX058368	-2.49	28.92	37	East	AFR2	East-anc4	STD	STD	STD	STD	STD	STD	STD	STD	STD
RG7	D. melanogaster	SRX058369	-2.49	28.92	31.1	East	AFR2	East-anc4	STD	STD	STD	STD	STD	STD	STD	STD	STD
RG8	D. melanogaster	SRX058370	-2.49	28.92	38.5	East	AFR2	East-anc4	STD	STD	STD	STD	STD	STD	STD	STD	INV
RG9	D. melanogaster	SRX058371	-2.49	28.92	31.8	East	AFR2	East-anc4	STD	STD	STD	STD	STD	STD	INV	STD	HET
SAS20	D. melanogaster	SRX892001	24.03	-74.31	6.4	South	OOA	OOA_1-anc10	HET	STD	STD	STD	NA	STD	STD	STD	STD	originally 42-20
SAS23	D. melanogaster	SRX891974	24.03	-74.31	7.6	South	OOA	OOA_1-anc10	HET	STD	STD	STD	STD	STD	INV	STD	STD	originally 42-23
SB10	D. melanogaster	SRR1696817	-30.97	27.59	30.1	South	OOA	NA	STD	STD	STD	STD	STD	STD	STD	STD	HET
SB16	D. melanogaster	SRR1696818	-30.97	27.59	29.6	South	NA	South_2-anc2	INV	STD	STD	STD	STD	STD	STD	STD	STD
SB26	D. melanogaster	SRR1696819	-30.97	27.59	21.5	South	AFR1	NA	INV	STD	STD	STD	STD	STD	STD	STD	STD
SB31	D. melanogaster	SRR1696822	-30.97	27.59	24.9	South	AFR1	NA	STD	STD	STD	STD	STD	STD	STD	STD	STD
SB51	D. melanogaster	SRR1696824	-30.97	27.59	27.4	South	AFR1	South_1-anc13	STD	STD	INV	STD	STD	STD	STD	STD	STD
SD101N	D. melanogaster	SRR3734268	-25.42	30.1	13.7	South	AFR1	NA	HET	HET	STD	STD	HET	STD	STD	STD	STD
SD104N	D. melanogaster	SRR3734182	-25.42	30.1	15.2	South	AFR1	South_minor_1-anc8	STD	STD	STD	STD	INV	STD	STD	STD	STD
SD105N	D. melanogaster	SRR3734183	-25.42	30.1	17.4	South	AFR1	South_minor_1-anc8	INV	HET	STD	STD	STD	STD	STD	STD	STD
SD106N	D. melanogaster	SRR3734271	-25.42	30.1	15.1	South	AFR1	NA	INV	STD	STD	STD	STD	STD	STD	STD	STD
SD108N	D. melanogaster	SRR3734272	-25.42	30.1	7.2	South	AFR1	NA	STD	STD	STD	STD	INV	STD	STD	STD	STD
SD109N	D. melanogaster	SRR3734273	-25.42	30.1	30.6	South	AFR1	NA	HET	STD	STD	STD	STD	STD	STD	STD	STD
SD113N	D. melanogaster	SRR3734275	-25.42	30.1	31.3	South	AFR2	Ethiopia-anc7	HET	STD	STD	STD	INV	STD	STD	STD	INV
SD114N	D. melanogaster	SRR3734276	-25.42	30.1	19.2	South	AFR1	NA	STD	STD	STD	STD	INV	STD	STD	STD	STD
SD115N	D. melanogaster	SRR3734277	-25.42	30.1	13.8	South	AFR1	South_2-anc2	HET	STD	STD	STD	STD	STD	STD	STD	STD
SD116N	D. melanogaster	SRR3734278	-25.42	30.1	25.2	South	AFR1	NA	STD	STD	STD	STD	HET	STD	STD	STD	STD
SD117N	D. melanogaster	SRR3734279	-25.42	30.1	13.5	South	AFR1	NA	STD	STD	STD	STD	HET	STD	STD	STD	STD
SD145	D. melanogaster	SRR1696825	-25.42	30.1	10.6	South	AFR1	NA	STD	INV	STD	STD	STD	STD	STD	STD	INV
SD20N	D. melanogaster	SRR3734304	-25.42	30.1	16.8	South	AFR2	Ethiopia-anc7	HET	STD	STD	STD	STD	STD	STD	STD	STD
SD21N	D. melanogaster	SRR3734305	-25.42	30.1	31.2	South	AFR2	Ethiopia-anc7	HET	STD	STD	STD	INV	STD	STD	STD	STD
SD23N	D. melanogaster	SRR3734306	-25.42	30.1	13.5	South	AFR2	Ethiopia-anc7	HET	STD	STD	STD	STD	STD	STD	STD	STD
SD24N	D. melanogaster	SRR3734307	-25.42	30.1	14.7	South	AFR2	Ethiopia-anc7	HET	STD	STD	STD	STD	STD	STD	STD	STD
SD42N	D. melanogaster	SRR3734318	-25.42	30.1	11.5	South	AFR2	Ethiopia-anc7	HET	STD	STD	STD	HET	STD	STD	STD	STD
SD43N	D. melanogaster	SRR3734319	-25.42	30.1	18	South	AFR2	Ethiopia-anc7	STD	STD	STD	STD	STD	STD	STD	STD	STD
SD44N	D. melanogaster	SRR3734320	-25.42	30.1	12.2	South	AFR2	Ethiopia-anc7	STD	STD	STD	STD	STD	STD	STD	STD	STD
SD45	D. melanogaster	SRR1696869	-25.42	30.1	16.9	South	NA	South_2-anc2	INV	STD	STD	STD	STD	STD	STD	STD	STD
SD47N	D. melanogaster	SRR3734321	-25.42	30.1	11	South	AFR2	Ethiopia-anc7	STD	STD	STD	STD	HET	STD	STD	STD	STD
SD63N	D. melanogaster	SRR3734331	-25.42	30.1	15.7	South	AFR2	Ethiopia-anc7	INV	STD	STD	STD	HET	STD	STD	STD	STD
SD64N	D. melanogaster	SRR3734333	-25.42	30.1	11.6	South	AFR2	Ethiopia-anc7	STD	STD	STD	STD	STD	STD	STD	STD	STD
SD65N	D. melanogaster	SRR3734334	-25.42	30.1	31.5	South	AFR2	Ethiopia-anc7	HET	STD	STD	STD	HET	STD	STD	STD	STD
SD68N	D. melanogaster	SRR3734335	-25.42	30.1	12.5	South	AFR2	Ethiopia-anc7	STD	STD	STD	STD	HET	STD	STD	STD	STD
SD72N	D. melanogaster	SRR3734337	-25.42	30.1	15.6	South	AFR2	Ethiopia-anc7	STD	STD	STD	STD	HET	STD	STD	STD	STD
SD90N	D. melanogaster	SRR3734344	-25.42	30.1	35.1	South	AFR2	Ethiopia-anc7	STD	STD	STD	STD	STD	STD	STD	STD	STD
SD92N	D. melanogaster	SRR3734345	-25.42	30.1	29.8	South	AFR2	Ethiopia-anc7	STD	STD	STD	STD	STD	STD	STD	STD	STD
SD94N	D. melanogaster	SRR3734346	-25.42	30.1	20	South	AFR2	Ethiopia-anc7	INV	STD	STD	STD	HET	STD	STD	STD	STD
SD98	D. melanogaster	SRR1703033	-25.42	30.1	14.7	South	AFR1	NA	STD	STD	STD	STD	STD	STD	STD	STD	STD
SE16	D. melanogaster	SRR1696973	-31.06	30.22	22	South	AFR1	NA	STD	STD	STD	STD	STD	STD	STD	INV	STD
SE55	D. melanogaster	SRR1696974	-31.06	30.22	15.1	South	AFR1	South_2-anc2	INV	INV	STD	STD	STD	STD	STD	STD	STD
SE63	D. melanogaster	SRR1696985	-31.06	30.22	10.8	South	AFR1	South_2-anc2	INV	STD	STD	STD	STD	STD	STD	STD	STD
SF110	D. melanogaster	SRR1696986	-28.6	28.05	11.7	South	AFR1	South_2-anc2	INV	STD	STD	STD	STD	STD	STD	STD	STD
SF332	D. melanogaster	SRR1696987	-28.6	28.05	18.1	South	AFR1	NA	STD	INV	STD	STD	STD	STD	STD	STD	STD
SF428	D. melanogaster	SRR1696988	-28.6	28.05	15.6	South	AFR1	NA	INV	STD	STD	STD	STD	STD	INV	STD	STD
SF447	D. melanogaster	SRR1696989	-28.6	28.05	19.4	South	AFR1	NA	STD	STD	STD	STD	STD	STD	INV	STD	STD
SP103N	D. melanogaster	SRR3734347	-23.94	31.14	9.7	South	AFR2	Ethiopia-anc7	HET	STD	STD	STD	STD	STD	STD	STD	STD
SP107N	D. melanogaster	SRR3734348	-23.94	31.14	16.8	South	AFR2	Ethiopia-anc7	HET	STD	STD	STD	STD	STD	STD	STD	STD
SP115N	D. melanogaster	SRR3734349	-23.94	31.14	26.1	South	AFR2	Ethiopia-anc7	INV	STD	STD	STD	STD	STD	STD	STD	STD
SP173	D. melanogaster	SRR306623	-23.94	31.14	30	South	AFR1	South_1-anc13	STD	STD	STD	STD	STD	STD	STD	STD	STD
SP188	D. melanogaster	SRR306632	-23.94	31.14	31.7	South	AFR1	NA	STD	STD	STD	STD	STD	STD	STD	STD	STD
SP201N	D. melanogaster	SRR3734360	-23.94	31.14	21.9	South	AFR2	Ethiopia-anc7	STD	STD	STD	STD	STD	STD	STD	STD	STD
SP213N	D. melanogaster	SRR3734361	-23.94	31.14	20.4	South	OOA	OOA_minor_2-anc12	HET	INV	STD	STD	STD	INV	STD	STD	STD
SP221	D. melanogaster	SRR189277	-23.94	31.14	34.7	South	AFR1	South_2-anc2	INV	INV	STD	STD	STD	STD	STD	STD	STD
SP235	D. melanogaster	SRR306631	-23.94	31.14	29.2	South	AFR1	NA	STD	STD	STD	STD	STD	STD	STD	STD	STD
SP241	D. melanogaster	SRR189279	-23.94	31.14	33.3	South	AFR1	NA	STD	STD	STD	STD	STD	STD	STD	STD	STD
SP249N	D. melanogaster	SRR3734362	-23.94	31.14	10.8	South	OOA	NA	HET	HET	STD	STD	STD	STD	STD	STD	STD
SP254	D. melanogaster	SRR306614	-23.94	31.14	41.2	South	AFR1	South_minor_2-anc9	STD	STD	STD	STD	STD	STD	STD	STD	STD
SP267N	D. melanogaster	SRR3734363	-23.94	31.14	17.9	South	OOA	NA	INV	INV	STD	STD	STD	STD	STD	STD	STD
SP287N	D. melanogaster	SRR3734365	-23.94	31.14	16.4	South	OOA	NA	STD	STD	STD	STD	STD	INV	STD	STD	STD
SP291N	D. melanogaster	SRR3734366	-23.94	31.14	20.7	South	OOA	OOA_minor_2-anc12	HET	HET	STD	STD	INV	INV	STD	STD	STD
SP315N	D. melanogaster	SRR3734367	-23.94	31.14	14.1	South	AFR2	Ethiopia-anc7	STD	STD	STD	STD	STD	STD	STD	STD	STD
SP323N	D. melanogaster	SRR3734368	-23.94	31.14	13	South	OOA	NA	HET	STD	STD	STD	HET	STD	STD	STD	STD
SP335N	D. melanogaster	SRR3734369	-23.94	31.14	13.9	South	OOA	NA	HET	INV	STD	STD	STD	STD	STD	STD	STD
SP39N	D. melanogaster	SRR3734371	-23.94	31.14	14.2	South	OOA	NA	HET	STD	STD	STD	STD	STD	STD	STD	STD
SP75N	D. melanogaster	SRR3734374	-23.94	31.14	17.7	South	OOA	NA	STD	STD	STD	STD	HET	STD	STD	STD	STD
SP80	D. melanogaster	SRR189281	-23.94	31.14	32.9	South	AFR1	NA	STD	STD	STD	STD	STD	STD	STD	STD	STD
SP83N	D. melanogaster	SRR3734375	-23.94	31.14	23.9	South	OOA	NA	STD	STD	STD	STD	STD	STD	STD	STD	STD
SP87N	D. melanogaster	SRR3734376	-23.94	31.14	36.2	South	OOA	NA	STD	STD	STD	STD	HET	STD	HET	STD	STD
SP95N	D. melanogaster	SRR3734377	-23.94	31.14	18	South	OOA	OOA_minor_2-anc12	HET	STD	STD	STD	STD	STD	STD	STD	STD
T01	D. melanogaster	SRX766175	-41.4545	145.971	10.4	OOA	OOA	NA	STD	STD	STD	STD	STD	STD	STD	STD	STD
T04	D. melanogaster	SRX766176	-41.4545	145.971	10.7	OOA	OOA	NA	STD	STD	STD	HET	STD	STD	HET	STD	STD
T07	D. melanogaster	SRR1663583	-41.4545	145.971	10.8	OOA	OOA	NA	HET	HET	STD	STD	STD	STD	STD	STD	STD
T09	D. melanogaster	SRX766179	-41.4545	145.971	10.4	OOA	OOA	NA	STD	STD	STD	HET	STD	STD	STD	STD	STD
T10	D. melanogaster	SRX766180	-41.4545	145.971	10.8	OOA	OOA	NA	STD	STD	STD	HET	STD	STD	STD	STD	STD
T14A	D. melanogaster	SRX766181	-41.4545	145.971	11.3	OOA	OOA	NA	STD	STD	STD	STD	STD	STD	STD	STD	STD
T22A	D. melanogaster	SRX766182	-41.4545	145.971	9.7	OOA	OOA	NA	STD	HET	STD	STD	STD	STD	STD	STD	STD
T23	D. melanogaster	SRX766183	-41.4545	145.971	8.6	OOA	OOA	NA	STD	STD	STD	STD	STD	STD	STD	STD	STD
T24	D. melanogaster	SRX766184	-41.4545	145.971	10	OOA	OOA	NA	STD	STD	STD	STD	STD	STD	HET	STD	STD
T25A	D. melanogaster	SRX766185	-41.4545	145.971	9.6	OOA	OOA	NA	HET	HET	STD	STD	STD	STD	INV	STD	STD
T29A	D. melanogaster	SRR1663591	-41.4545	145.971	11.2	OOA	OOA	NA	STD	INV	STD	INV	STD	STD	STD	STD	STD
T30A	D. melanogaster	SRX766187	-41.4545	145.971	10.9	OOA	OOA	OOA_1-anc10	STD	STD	STD	HET	STD	STD	HET	STD	STD
T35	D. melanogaster	SRX766188	-41.4545	145.971	9.8	OOA	OOA	NA	STD	HET	STD	INV	STD	STD	STD	STD	STD
T36B	D. melanogaster	SRX766189	-41.4545	145.971	10.7	OOA	OOA	NA	STD	STD	STD	HET	STD	STD	STD	STD	STD
T39	D. melanogaster	SRX766190	-41.4545	145.971	10.7	OOA	OOA	NA	STD	INV	STD	STD	STD	STD	STD	STD	STD
T43A	D. melanogaster	SRX766191	-41.4545	145.971	8.9	OOA	OOA	NA	STD	HET	STD	STD	STD	STD	HET	STD	STD
T45B	D. melanogaster	SRX766192	-41.4545	145.971	9.3	OOA	OOA	NA	STD	STD	STD	STD	STD	STD	HET	STD	INV
TZ10	D. melanogaster	SRR189272	-8.89	33.44	23.6	East	NA	South_2-anc2	INV	STD	STD	STD	STD	STD	STD	INV	STD
TZ14	D. melanogaster	SRR189273	-8.89	33.44	30.5	East	AFR2	South_2-anc2	INV	STD	STD	STD	INV	STD	STD	INV	STD
TZ8	D. melanogaster	SRR189274	-8.89	33.44	31.1	East	AFR1	South_2-anc2	INV	STD	STD	STD	STD	STD	STD	INV	STD
UG19	D. melanogaster	SRR189412	0.53	32.6	31.9	East	AFR2	East-anc4	STD	STD	STD	STD	STD	STD	STD	STD	STD
UG28N	D. melanogaster	SRR189265	0.53	32.6	32.9	East	AFR2	East-anc4	STD	STD	STD	STD	STD	STD	STD	STD	STD
UG5N	D. melanogaster	SRR189415	0.53	32.6	29.7	East	AFR2	East-anc4	STD	STD	STD	STD	STD	STD	STD	STD	STD
UG7	D. melanogaster	SRR189416	0.53	32.6	32.6	East	AFR2	East-anc4	STD	STD	STD	STD	STD	STD	STD	STD	STD
UK10	D. melanogaster	SRR1696991	-1.28	29.69	15.8	East	NA	NA	STD	STD	STD	STD	STD	STD	STD	STD	STD
UK120	D. melanogaster	SRR1696992	-1.28	29.69	19.4	East	AFR2	NA	STD	STD	STD	STD	STD	STD	INV	STD	STD
UK2	D. melanogaster	SRR1696993	-1.28	29.69	23.5	East	AFR2	East-anc4	STD	STD	STD	STD	STD	STD	INV	STD	STD
UK57	D. melanogaster	SRR1696994	-1.28	29.69	27.4	East	AFR2	NA	INV	INV	STD	STD	STD	STD	STD	STD	STD
UK73	D. melanogaster	SRR1696995	-1.28	29.69	14.8	East	AFR2	East-anc4	STD	STD	STD	STD	STD	STD	STD	STD	STD
UM118	D. melanogaster	SRR306611	1.68	31.72	38.9	East	AFR2	NA	INV	STD	STD	STD	STD	STD	STD	STD	STD
UM37	D. melanogaster	SRR306609	1.68	31.72	40.5	East	AFR2	NA	STD	STD	STD	STD	INV	STD	STD	STD	STD
UM526	D. melanogaster	SRR306612	1.68	31.72	41.9	East	NA	NA	INV	STD	STD	STD	STD	STD	STD	STD	STD
w114	D. melanogaster	SRR354176	38.53	-121.97	2.5	OOA	OOA	NA	STD	STD	STD	STD	STD	STD	STD	STD	STD
W23	D. melanogaster	SRR354050	38.53	-121.97	4.8	OOA	OOA	NA	STD	STD	STD	STD	STD	STD	STD	STD	STD
w26	D. melanogaster	SRR354114	38.53	-121.97	0.8	OOA	OOA	NA	NA	NA	NA	NA	NA	NA	NA	NA	NA
w33	D. melanogaster	SRR354116	38.53	-121.97	4.6	OOA	OOA	NA	STD	STD	STD	STD	STD	STD	STD	STD	STD
w35	D. melanogaster	SRR354118	38.53	-121.97	3.5	OOA	OOA	NA	STD	STD	STD	STD	STD	STD	STD	STD	STD
w37	D. melanogaster	SRR354122	38.53	-121.97	3.2	OOA	OOA	NA	STD	STD	STD	STD	STD	STD	STD	STD	STD
w38	D. melanogaster	SRR354124	38.53	-121.97	3	OOA	OOA	NA	STD	STD	STD	STD	NA	STD	STD	STD	STD
w40	D. melanogaster	SRR354126	38.53	-121.97	3	OOA	OOA	NA	STD	STD	STD	STD	STD	STD	STD	STD	STD
w43	D. melanogaster	SRR354128	38.53	-121.97	2.9	OOA	OOA	NA	STD	STD	STD	STD	STD	STD	STD	STD	STD
w56	D. melanogaster	SRX101722	38.53	-121.97	0.3	OOA	NA	NA	NA	NA	NA	NA	NA	NA	NA	NA	NA
w80	D. melanogaster	SRX101755	38.53	-121.97	1.3	OOA	NA	NA	NA	NA	NA	NA	NA	NA	NA	NA	NA
w66	D. melanogaster	SRX101738	38.53	-121.97	2.9	OOA	NA	NA	NA	NA	NA	NA	NA	NA	NA	NA	NA
w49	D. melanogaster	SRX101718	38.53	-121.97	3.3	OOA	NA	NA	NA	NA	NA	NA	NA	NA	NA	NA	NA
w79	D. melanogaster	SRX101753	38.53	-121.97	2.8	OOA	NA	NA	NA	NA	NA	NA	NA	NA	NA	NA	NA
w64	D. melanogaster	SRX101737	38.53	-121.97	3.4	OOA	NA	NA	NA	NA	NA	NA	NA	NA	NA	NA	NA
w50	D. melanogaster	SRX101720	38.53	-121.97	3.1	OOA	NA	NA	NA	NA	NA	NA	NA	NA	NA	NA	NA
w82	D. melanogaster	SRX101757	38.53	-121.97	3	OOA	NA	NA	NA	NA	NA	NA	NA	NA	NA	NA	NA
w76	D. melanogaster	SRX101751	38.53	-121.97	2.3	OOA	NA	NA	NA	NA	NA	NA	NA	NA	NA	NA	NA
w60	D. melanogaster	SRX101732	38.53	-121.97	3	OOA	NA	NA	NA	NA	NA	NA	NA	NA	NA	NA	NA
w47	D. melanogaster	SRX101716	38.53	-121.97	2.8	OOA	NA	NA	NA	NA	NA	NA	NA	NA	NA	NA	NA
w69	D. melanogaster	SRX101744	38.53	-121.97	1	OOA	NA	NA	NA	NA	NA	NA	NA	NA	NA	NA	NA
w36	D. melanogaster	SRX101706	38.53	-121.97	3.5	OOA	NA	NA	NA	NA	NA	NA	NA	NA	NA	NA	NA
w67	D. melanogaster	SRR354154	38.53	-121.97	0.5	OOA	NA	NA	NA	NA	NA	NA	NA	NA	NA	NA	NA
w68	D. melanogaster	SRR354156	38.53	-121.97	0.3	OOA	NA	NA	NA	NA	NA	NA	NA	NA	NA	NA	NA
w50	D. melanogaster	SRR354134	38.53	-121.97	3.1	OOA	NA	NA	NA	NA	NA	NA	NA	NA	NA	NA	NA
w52	D. melanogaster	SRX101722	38.53	-121.97	3.2	OOA	NA	NA	NA	NA	NA	NA	NA	NA	NA	NA	NA
w63	D. melanogaster	SRX101735	38.53	-121.97	2.5	OOA	NA	NA	NA	NA	NA	NA	NA	NA	NA	NA	NA
w74	D. melanogaster	SRX101749	38.53	-121.97	2.9	OOA	NA	NA	NA	NA	NA	NA	NA	NA	NA	NA	NA
w86	D. melanogaster	SRX101760	38.53	-121.97	4	OOA	NA	NA	NA	NA	NA	NA	NA	NA	NA	NA	NA
w84	D. melanogaster	SRX101759	38.53	-121.97	3.4	OOA	NA	NA	NA	NA	NA	NA	NA	NA	NA	NA	NA
w87	D. melanogaster	SRX101761	38.53	-121.97	3.3	OOA	NA	NA	NA	NA	NA	NA	NA	NA	NA	NA	NA
Z52	D. melanogaster	SRR21845981	-18.16	28.22	43.6	South	AFR1	NA	NA	NA	STD	STD	NA	STD	STD	INV	STD
ZH13	D. melanogaster	SRR21845977	-17.83	31.05	52.4	South	NA	NA	INV	NA	STD	STD	NA	STD	NA	STD	STD
ZH16	D. melanogaster	SRR21846095	-17.83	31.05	48.2	South	AFR1	HD-anc1	STD	STD	STD	STD	NA	STD	NA	STD	STD
ZH18	D. melanogaster	SRR21846094	-17.83	31.05	69.9	South	AFR1	NA	NA	STD	STD	STD	NA	STD	STD	STD	STD
ZH19	D. melanogaster	SRR21846093	-17.83	31.05	37.7	South	AFR1	NA	NA	STD	STD	STD	INV	STD	NA	STD	STD
ZH20	D. melanogaster	SRR21846092	-17.83	31.05	47.3	South	AFR1	HD-anc1	STD	STD	STD	STD	STD	STD	NA	INV	STD
ZH21	D. melanogaster	SRR21846091	-17.83	31.05	53.8	South	AFR1	HD-anc1	STD	STD	STD	STD	STD	STD	NA	INV	STD
ZH23	D. melanogaster	SRR1663598	-17.83	31.05	10.3	South	AFR1	South_2-anc2	INV	STD	STD	STD	NA	NA	STD	STD	STD
ZH26	D. melanogaster	SRR1663599	-17.83	31.05	10.4	South	OOA	NA	NA	STD	STD	STD	NA	STD	NA	STD	STD
ZH27	D. melanogaster	SRR21846090	-17.83	31.05	36.8	South	AFR1	NA	STD	STD	STD	STD	NA	STD	NA	STD	STD
ZH29	D. melanogaster	SRR21846089	-17.83	31.05	27.3	South	AFR1	HD-anc1	STD	STD	STD	STD	STD	STD	NA	INV	STD
ZH32	D. melanogaster	SRR21846088	-17.83	31.05	39.4	South	AFR1	NA	NA	STD	STD	STD	NA	NA	STD	STD	STD
ZH33	D. melanogaster	SRR21846087	-17.83	31.05	44.9	South	AFR1	HD-anc1	STD	STD	STD	STD	NA	STD	NA	INV	STD
ZH40	D. melanogaster	SRR21846085	-17.83	31.05	47.1	South	AFR1	NA	NA	STD	STD	STD	INV	STD	NA	STD	STD
ZH42	D. melanogaster	SRR21846084	-17.83	31.05	39.1	South	AFR1	HD-anc1	NA	STD	STD	STD	NA	STD	NA	NA	STD
ZI103	D. melanogaster	SRR203226	-16.54	28.72	30.8	South	AFR1	South_minor_2-anc9	STD	STD	STD	STD	INV	STD	STD	STD	STD
ZI104	D. melanogaster	SRR654551	-16.54	28.72	34.6	South	AFR1	NA	STD	STD	STD	STD	STD	STD	STD	STD	STD
ZI10	D. melanogaster	SRR203502	-16.54	28.72	29.6	South	AFR1	NA	STD	INV	STD	STD	STD	STD	STD	STD	STD
ZI114N	D. melanogaster	SRR654662	-16.54	28.72	41.4	South	AFR1	South_2-anc2	INV	STD	INV	STD	STD	STD	STD	STD	STD
ZI117	D. melanogaster	SRR248130	-16.54	28.72	27.5	South	AFR1	South_2-anc2	INV	STD	STD	STD	STD	STD	STD	STD	STD
ZI118N	D. melanogaster	SRR654664	-16.54	28.72	29.7	South	AFR1	South_2-anc2	INV	STD	STD	STD	STD	STD	STD	STD	STD
ZI126	D. melanogaster	SRR203336	-16.54	28.72	38.6	South	AFR1	South_1-anc13	STD	STD	STD	STD	STD	STD	STD	STD	STD
ZI129	D. melanogaster	SRR203232	-16.54	28.72	31.4	South	AFR1	South_1-anc13	STD	STD	INV	STD	STD	STD	STD	STD	STD
ZI134N	D. melanogaster	SRR326933	-16.54	28.72	34.7	South	AFR1	South_1-anc13	STD	STD	STD	STD	STD	STD	STD	STD	STD
ZI136	D. melanogaster	SRR204007	-16.54	28.72	33.8	South	AFR1	South_2-anc2	INV	INV	INV	STD	STD	STD	STD	STD	STD
ZI138	D. melanogaster	SRR203474	-16.54	28.72	37.5	South	AFR1	South_1-anc13	STD	STD	STD	STD	STD	STD	STD	STD	STD
ZI152	D. melanogaster	SRR326790	-16.54	28.72	30.8	South	AFR1	South_1-anc13	STD	STD	STD	STD	STD	STD	STD	STD	STD
ZI157	D. melanogaster	SRR202089	-16.54	28.72	32.1	South	AFR1	South_minor_2-anc9	STD	STD	STD	STD	STD	STD	STD	STD	STD
ZI161	D. melanogaster	SRR353759	-16.54	28.72	31.5	South	AFR1	South_2-anc2	INV	STD	INV	STD	STD	STD	STD	STD	STD
ZI164	D. melanogaster	SRR346921	-16.54	28.72	33.5	South	AFR1	South_minor_2-anc9	STD	STD	STD	STD	STD	STD	STD	STD	STD
ZI165	D. melanogaster	SRR248129	-16.54	28.72	30.4	South	AFR1	South_1-anc13	STD	STD	INV	STD	STD	STD	STD	STD	STD
ZI167	D. melanogaster	SRR654553	-16.54	28.72	36.8	South	AFR1	South_1-anc13	STD	STD	STD	STD	STD	STD	STD	STD	STD
ZI170	D. melanogaster	SRR210787	-16.54	28.72	26	South	AFR1	South_1-anc13	STD	STD	STD	STD	STD	STD	STD	STD	STD
ZI172	D. melanogaster	SRR326800	-16.54	28.72	35.1	South	AFR1	South_1-anc13	STD	STD	STD	STD	STD	STD	STD	STD	STD
ZI173	D. melanogaster	SRR203330	-16.54	28.72	34	South	AFR1	South_1-anc13	STD	STD	INV	STD	STD	STD	STD	STD	STD
ZI176	D. melanogaster	SRR210794	-16.54	28.72	36.5	South	AFR1	South_1-anc13	STD	STD	STD	STD	STD	STD	STD	STD	STD
ZI181	D. melanogaster	SRR203069	-16.54	28.72	31.4	South	AFR1	South_1-anc13	STD	STD	STD	STD	STD	STD	STD	STD	STD
ZI182	D. melanogaster	SRR203473	-16.54	28.72	36	South	AFR1	South_1-anc13	STD	INV	INV	STD	STD	STD	STD	STD	STD
ZI184	D. melanogaster	SRR203068	-16.54	28.72	32	South	AFR1	South_1-anc13	STD	STD	STD	STD	STD	STD	STD	STD	STD
ZI185	D. melanogaster	SRR654669	-16.54	28.72	40.2	South	AFR1	NA	STD	STD	STD	STD	STD	STD	STD	STD	STD
ZI188	D. melanogaster	SRR202123	-16.54	28.72	34.7	South	AFR1	South_minor_2-anc9	STD	STD	STD	STD	INV	STD	STD	STD	STD
ZI198	D. melanogaster	SRR203230	-16.54	28.72	29.4	South	AFR1	South_2-anc2	INV	STD	STD	STD	STD	STD	STD	STD	STD
ZI199	D. melanogaster	SRR203468	-16.54	28.72	36.2	South	AFR1	NA	STD	STD	STD	STD	INV	STD	STD	STD	STD
ZI200	D. melanogaster	SRR203234	-16.54	28.72	27.6	South	AFR1	NA	STD	STD	STD	STD	STD	STD	STD	STD	STD
ZI202	D. melanogaster	SRR203238	-16.54	28.72	33.4	South	AFR1	South_minor_2-anc9	STD	STD	STD	STD	INV	STD	STD	STD	STD
ZI206	D. melanogaster	SRR203506	-16.54	28.72	35.4	South	AFR1	South_2-anc2	INV	STD	STD	STD	STD	STD	STD	STD	STD
ZI241	D. melanogaster	SRR326798	-16.54	28.72	36.1	South	AFR1	South_minor_2-anc9	STD	STD	STD	STD	INV	STD	STD	STD	STD
ZI250	D. melanogaster	SRR202127	-16.54	28.72	26.8	South	AFR1	South_1-anc13	STD	STD	STD	STD	STD	STD	STD	STD	STD
ZI251N	D. melanogaster	SRR354001	-16.54	28.72	27.9	South	AFR1	South_minor_2-anc9	STD	STD	STD	STD	STD	STD	STD	STD	STD
ZI252	D. melanogaster	SRR203349	-16.54	28.72	34.2	South	AFR1	South_1-anc13	STD	STD	STD	STD	STD	STD	STD	STD	INV
ZI311N	D. melanogaster	SRR326797	-16.54	28.72	36.4	South	AFR1	NA	STD	STD	STD	STD	STD	STD	STD	STD	INV
ZI313	D. melanogaster	SRR203327	-16.54	28.72	34.5	South	AFR1	South_2-anc2	INV	STD	STD	STD	STD	STD	STD	STD	STD
ZI314	D. melanogaster	SRR203510	-16.54	28.72	36.5	South	AFR1	South_1-anc13	STD	STD	INV	STD	STD	STD	STD	STD	STD
ZI316	D. melanogaster	SRR248059	-16.54	28.72	25.7	South	AFR1	South_2-anc2	INV	STD	STD	STD	STD	STD	STD	STD	STD
ZI344	D. melanogaster	SRR309275	-16.54	28.72	52.1	South	AFR1	NA	STD	STD	STD	STD	STD	STD	STD	STD	STD
ZI348	D. melanogaster	SRR203475	-16.54	28.72	35.4	South	AFR1	South_1-anc13	STD	STD	STD	STD	STD	STD	STD	STD	STD
ZI352	D. melanogaster	SRR654676	-16.54	28.72	39.5	South	AFR1	South_2-anc2	INV	STD	STD	STD	INV	STD	STD	STD	STD
ZI400	D. melanogaster	SRR203227	-16.54	28.72	30.4	South	AFR1	NA	STD	STD	STD	STD	INV	STD	STD	STD	STD
ZI402	D. melanogaster	SRR353999	-16.54	28.72	28.1	South	AFR1	South_1-anc13	STD	STD	STD	STD	STD	STD	STD	STD	STD
ZI405	D. melanogaster	SRR354003	-16.54	28.72	32.3	South	AFR1	South_2-anc2	INV	STD	STD	STD	STD	STD	INV	STD	STD
ZI413	D. melanogaster	SRR203509	-16.54	28.72	32.1	South	AFR1	South_1-anc13	STD	STD	STD	STD	STD	STD	STD	STD	STD
ZI471	D. melanogaster	SRR203500	-16.54	28.72	31.1	South	AFR1	South_1-anc13	STD	STD	INV	STD	STD	STD	STD	STD	STD
ZI517	D. melanogaster	SRR353758	-16.54	28.72	33.4	South	AFR1	South_1-anc13	STD	STD	STD	STD	STD	STD	STD	STD	STD
ZI524	D. melanogaster	SRR326795	-16.54	28.72	32.6	South	AFR1	South_2-anc2	INV	INV	STD	STD	STD	STD	STD	STD	STD
ZI56	D. melanogaster	SRR346931	-16.54	28.72	32.5	South	AFR1	NA	STD	INV	STD	STD	STD	STD	STD	STD	STD
ZI76	D. melanogaster	SRR248123	-16.54	28.72	27.9	South	AFR1	South_2-anc2	INV	STD	STD	STD	STD	STD	STD	STD	STD
ZI91	D. melanogaster	SRR189423	-16.54	28.72	33.9	South	AFR1	NA	STD	STD	STD	STD	STD	STD	STD	STD	STD
ZL130	D. melanogaster	SRR306616	-17.86	25.86	41.3	South	OOA	OOA_minor_1-anc11	STD	STD	STD	STD	STD	STD	STD	STD	STD
ZO12	D. melanogaster	SRR306618	-12.18	26.4	37.9	South	OOA	NA	STD	STD	STD	STD	STD	STD	STD	STD	STD
ZO65	D. melanogaster	SRR189283	-12.18	26.4	34	South	AFR1	South_2-anc2	INV	INV	STD	STD	STD	STD	STD	INV	STD
ZS10	D. melanogaster	SRR1663602	-18.16	28.22	10.4	South	AFR1	NA	NA	NA	STD	STD	NA	STD	STD	INV	NA
ZS11	D. melanogaster	SRR21846083	-18.16	28.22	27.9	South	AFR1	NA	NA	NA	STD	STD	STD	STD	STD	STD	NA
ZS2	D. melanogaster	SRR21846082	-18.16	28.22	80.4	South	AFR1	NA	NA	NA	STD	STD	NA	STD	STD	STD	NA
ZS29	D. melanogaster	SRR21846081	-18.16	28.22	37.5	South	AFR1	South_2-anc2	NA	NA	STD	STD	NA	STD	STD	STD	NA
ZS30	D. melanogaster	SRR21846080	-18.16	28.22	50.7	South	AFR1	South_2-anc2	INV	STD	STD	STD	NA	STD	STD	STD	NA
ZS37	D. melanogaster	SRX058373	-18.16	28.22	34.7	South	AFR1	South_minor_2-anc9	STD	STD	STD	STD	INV	STD	STD	INV	NA
ZS40	D. melanogaster	SRR21846079	-18.16	28.22	70.8	South	AFR1	South_2-anc2	INV	NA	STD	STD	INV	STD	STD	STD	NA
ZS49	D. melanogaster	SRR21846078	-18.16	28.22	52.8	South	AFR1	South_2-anc2	INV	INV	STD	STD	INV	STD	STD	STD	NA
ZS53	D. melanogaster	SRR21846077	-18.16	28.22	34.6	South	AFR1	South_minor_2-anc9	NA	NA	STD	STD	INV	STD	STD	STD	NA
ZS56	D. melanogaster	SRR21846076	-18.16	28.22	37.6	South	AFR1	South_minor_2-anc9	NA	NA	STD	STD	INV	STD	STD	STD	NA
ZS5	D. melanogaster	SRR21846074	-18.16	28.22	60.6	South	AFR1	South_2-anc2	NA	NA	STD	STD	NA	STD	STD	STD	NA
ZS6	D. melanogaster	SRR21846073	-18.16	28.22	30.6	South	AFR1	NA	STD	STD	STD	STD	NA	STD	STD	STD	NA
ZS8	D. melanogaster	SRR21846072	-18.16	28.22	58	South	NA	NA	STD	STD	STD	STD	NA	STD	STD	INV	NA
ZW09	D. melanogaster	SRR1663603	-17.94	25.83	11.2	South	AFR1	NA	HET	STD	HET	STD	STD	HET	HET	STD	NA
ZW139	D. melanogaster	SRR1663604	-17.94	25.83	11.5	South	AFR1	NA	STD	STD	HET	STD	STD	HET	HET	STD	NA
ZW140	D. melanogaster	SRR1663605	-17.94	25.83	11.4	South	AFR1	South_1-anc13	STD	STD	HET	STD	STD	HET	HET	STD	NA
ZW142	D. melanogaster	SRR1663606	-17.94	25.83	11.4	South	AFR1	South_1-anc13	STD	STD	HET	STD	NA	HET	HET	STD	NA
ZW144	D. melanogaster	SRR1663607	-17.94	25.83	10.6	South	AFR1	South_1-anc13	STD	STD	HET	STD	STD	HET	HET	STD	NA
ZW155	D. melanogaster	SRR1663608	-17.94	25.83	10.9	South	AFR1	NA	STD	STD	HET	STD	STD	STD	STD	STD	NA
ZW177	D. melanogaster	SRR1663609	-17.94	25.83	11	South	AFR1	South_1-anc13	STD	STD	HET	STD	STD	HET	HET	STD	NA
ZW184	D. melanogaster	SRR1663610	-17.94	25.83	10.8	South	OOA	OOA_2-anc5	STD	STD	STD	STD	STD	STD	STD	STD	NA
ZW185	D. melanogaster	SRR1663611	-17.94	25.83	10.8	South	AFR1	NA	HET	STD	HET	STD	STD	HET	HET	STD	NA
w501	D. simulans	SRR520334			10	simulans	NA	NA	NA	NA	NA	NA	NA	NA	NA	NA	NA
DRM18	D. simulans	SRR21846071	-15.75	29.3333	46.5	simulans	NA	NA	NA	NA	NA	NA	NA	NA	NA	NA	NA
DRM10	D. simulans	SRR21846070	-15.75	29.3333	53	simulans	NA	NA	NA	NA	NA	NA	NA	NA	NA	NA	NA
DRM5	D. simulans	SRR21846069	-15.75	29.3333	49.8	simulans	NA	NA	NA	NA	NA	NA	NA	NA	NA	NA	NA
DRM54	D. simulans	SRR21846068	-15.75	29.3333	45.9	simulans	NA	NA	NA	NA	NA	NA	NA	NA	NA	NA	NA
Bioko_H9	D. simulans	SRR21846067	3.6198	8.7481	35.7	simulans	NA	NA	NA	NA	NA	NA	NA	NA	NA	NA	NA
Bioko_H1	D. simulans	SRR21845950	3.6198	8.7481	36.4	simulans	NA	NA	NA	NA	NA	NA	NA	NA	NA	NA	NA
Bioko_LB1	D. simulans	SRR21845948	3.6198	8.7481	35.4	simulans	NA	NA	NA	NA	NA	NA	NA	NA	NA	NA	NA
Bioko_cascade_1	D. simulans	SRR21845946	3.6198	8.7481	36.4	simulans	NA	NA	NA	NA	NA	NA	NA	NA	NA	NA	NA
Bioko_Riaba_mixed	D. simulans	SRR21845945	3.6198	8.7481	30.9	simulans	NA	NA	NA	NA	NA	NA	NA	NA	NA	NA	NA
tsimbazazaa	D. simulans	SRR869580, SRR869579			32.6	simulans	NA	NA	NA	NA	NA	NA	NA	NA	NA	NA	NA
Kib32	D. simulans	SRR580350, SRR580349			33.9	simulans	NA	NA	NA	NA	NA	NA	NA	NA	NA	NA	NA
LZV_L132	D. simulans	SRR21845944	-15.75	29.3333	40.9	simulans	NA	NA	NA	NA	NA	NA	NA	NA	NA	NA	NA

## Sheet: S2-Differentiation
Table S2: Fst (blue; upper triangle), Dxy (green; lower triangle), and Pi (diagonal) for all major ancestries of D. melanogaster and D. simulans (SIM) for K=3 (A) and K=14 (B).
A. K=3	OOA	AFR2	AFR1	SIM
OOA	0.00434358	0.14274	0.160628	0.825356
AFR2	0.00595564	0.00581957	0.0761346	0.768815
AFR1	0.00666562	0.00676771	0.00708683	0.805837
SIM	0.0388173	0.0391424	0.0392267	0.0112125
B. K=14	Southern1	Southern2	HD	East	Ethiopia	West	OOA1	OOA2	Beijing	SIM
Southern1	0.0073023	0.0505975	0.184235	0.0878825	0.141623	0.12468	0.18548	0.217283	0.216548	0.775819
Southern2	0.00701102	0.00604125	0.194869	0.0585835	0.138098	0.0957549	0.16786	0.233767	0.218741	0.819092
HD	0.00725443	0.00660289	0.00378846	0.235118	0.287275	0.247757	0.30236	0.346213	0.367488	0.872881
East	0.00710729	0.00623576	0.00666856	0.00568847	0.123142	0.0690305	0.17829	0.24958	0.237255	0.835369
Ethiopia	0.00717544	0.0063739	0.00666061	0.00609325	0.00503901	0.117079	0.210781	0.255044	0.254533	0.836155
West	0.00744435	0.00652593	0.0068385	0.00619877	0.00617744	0.00591942	0.154717	0.221684	0.214645	0.825349
OOA1	0.00722902	0.00634708	0.00636216	0.00619723	0.00604405	0.00609582	0.00417681	0.0455156	0.0975038	0.862697
OOA2	0.00726159	0.00639648	0.00635866	0.0062968	0.00607669	0.00621868	0.00426964	0.00382404	0.0869213	0.858765
Beijing	0.00727663	0.00642402	0.00641624	0.00631412	0.00610357	0.00621622	0.00448138	0.0042228	0.00353936	0.876321
SIM	0.0400424	0.039668	0.0397265	0.0396732	0.0396457	0.0398336	0.0394284	0.0394195	0.0394338	0.010084

## Sheet: S3-Patterson'sD
Table S3: Patterson's D and f statistis for all trios for K=14 major ancestries.
P1	P2	P3	D	fG	Comparison
East	Ethiopia	Beijing	0.032	0.052	OOA & Central Africa
East	West	Beijing	0.075	0.118	OOA & Central Africa
Ethiopia	West	Beijing	0.043	0.068	OOA & Central Africa
HD	South2	South1	0.027	0.04	Within African (Southern)
East	South2	South1	0.024	0.033	Within African (Southern)
West	South2	South1	0.053	0.071	Within African (Southern)
Beijing	South2	South1	0.107	0.174	Within African (Southern)
Ethiopia	South2	South1	0.054	0.072	Within African (Southern)
OOA1	South2	South1	0.101	0.149	Within African (Southern)
OOA2	South2	South1	0.114	0.184	Within African (Southern)
Beijing	East	South1	0.087	0.136	Southern & Central Africa
Ethiopia	East	South1	0.032	0.04	Southern & Central Africa
HD	East	South1	0.005	0.007	Southern & Central Africa
OOA1	East	South1	0.08	0.114	Southern & Central Africa
OOA2	East	South1	0.094	0.146	Southern & Central Africa
West	East	South1	0.031	0.039	Southern & Central Africa
Beijing	Ethiopia	South1	0.059	0.087	Southern & Central Africa
OOA1	Ethiopia	South1	0.051	0.07	Southern & Central Africa
OOA2	Ethiopia	South1	0.066	0.098	Southern & Central Africa
Ethiopia	HD	South1	0.025	0.034	Within African (Southern)
West	HD	South1	0.023	0.033	Within African (Southern)
Beijing	HD	South1	0.08	0.13	Within African (Southern)
OOA1	HD	South1	0.073	0.108	Within African (Southern)
OOA2	HD	South1	0.088	0.14	Within African (Southern)
Beijing	West	South1	0.061	0.087	Southern & Central Africa
Ethiopia	West	South1	0.001	0.002	Southern & Central Africa
OOA1	West	South1	0.053	0.071	Southern & Central Africa
OOA2	West	South1	0.068	0.098	Southern & Central Africa
Beijing	East	South2	0.087	0.157	Southern & Central Africa
Ethiopia	East	South2	0.048	0.069	Southern & Central Africa
HD	East	South2	0.053	0.09	Southern & Central Africa
OOA1	East	South2	0.075	0.119	Southern & Central Africa
OOA2	East	South2	0.092	0.16	Southern & Central Africa
West	East	South2	0.016	0.024	Southern & Central Africa
Beijing	Ethiopia	South2	0.044	0.074	Southern & Central Africa
HD	Ethiopia	South2	0.009	0.015	Southern & Central Africa
OOA1	Ethiopia	South2	0.031	0.046	Southern & Central Africa
OOA2	Ethiopia	South2	0.049	0.081	Southern & Central Africa
Beijing	HD	South2	0.032	0.06	Within African (Southern)
OOA1	HD	South2	0.019	0.032	Within African (Southern)
OOA2	HD	South2	0.037	0.066	Within African (Southern)
Beijing	West	South2	0.075	0.124	Southern & Central Africa
Ethiopia	West	South2	0.032	0.043	Southern & Central Africa
HD	West	South2	0.038	0.06	Southern & Central Africa
OOA1	West	South2	0.063	0.093	Southern & Central Africa
OOA2	West	South2	0.081	0.13	Southern & Central Africa
East	West	Ethiopia	0.029	0.034	Within African (Central)
East	Beijing	HD	0.002	0.002	OOA & SouthernAfrica
Ethiopia	Beijing	HD	0.023	0.017	OOA & SouthernAfrica
Ethiopia	East	HD	0.022	0.016	OOA & SouthernAfrica
East	OOA1	HD	0.009	0.006	OOA & SouthernAfrica
Ethiopia	OOA1	HD	0.03	0.02	OOA & SouthernAfrica
West	OOA1	HD	0.004	0.003	OOA & SouthernAfrica
East	OOA2	HD	0.003	0.002	OOA & SouthernAfrica
Ethiopia	OOA2	HD	0.024	0.017	OOA & SouthernAfrica
Beijing	West	HD	0.002	0.002	OOA & SouthernAfrica
East	West	HD	0.005	0.003	OOA & SouthernAfrica
OOA2	West	HD	0.002	0.001	OOA & SouthernAfrica
Ethiopia	West	HD	0.027	0.018	OOA & SouthernAfrica
East	Ethiopia	OOA1	0.02	0.042	OOA & Central Africa
East	West	OOA1	0.074	0.156	OOA & Central Africa
Ethiopia	West	OOA1	0.054	0.115	OOA & Central Africa
East	Ethiopia	OOA2	0.035	0.071	OOA & Central Africa
East	West	OOA2	0.071	0.141	OOA & Central Africa
Ethiopia	West	OOA2	0.036	0.073	OOA & Central Africa

## Sheet: S4-Fdm_bychromosome
Table S4: Mean fdM values for each chromosome arm by each focal comparison. Significant differences between chromosome arms for each comparison are indicated by superscript letters.
	OOA1-West	OOA2-West	West-HD	West-South1	West-South2
2L	0.055a	0.041a	0.025a	0.006a	0.073a
2R	0.063b	0.052b	0.004b	0.009a	0.021b
3L	0.055a	0.049b	0.019a	-0.010b	0.005c
3R	0.045c	0.032c	0.023a	-0.003b	0.019b
X	0.102d	0.095d	0.003b	0.006a	0.008c

## Sheet: S5-Introgression_outliers
Table S5: Top 1% of f_dM outliers which were unique to OOA1-West. Genes within the outlier window are given.
Chromosome	Start	End	Patterson's D	f_d	f_dM	gene name(s)	short name
chr2L	262506	265879	0.576952	0.624165	0.540141	CG17075, CG3645
chr2L	478166	480121	0.411809	0.646607	0.53313	cabut, u-shaped	cbt, ush
chr2L	627509	628022	0.479574	0.721111	0.548823	CG2839
chr2L	705674	706165	0.386476	0.602069	0.547712	dachsous	ds
chr2L	773691	774115	0.39433	0.640403	0.609575	CG12506
chr2L	1163848	1164309	0.50789	0.800491	0.688751	CG5080
chr2L	1190247	1190736	0.388625	0.771809	0.598606	CG5001
chr2L	1210036	1210730	0.490341	0.579869	0.555675	no genes
chr2L	1213809	1215273	0.535312	0.763594	0.640393	no genes
chr2L	1235189	1235669	0.327533	0.704483	0.555869	no genes
chr2L	1339293	1339953	0.452646	0.768035	0.628894	no genes
chr2L	1350446	1351533	0.358202	0.692631	0.54369	no genes
chr2L	1497035	1497847	0.565909	0.644556	0.538232	CG31661, CG31926
chr2L	1499332	1500463	0.580775	0.724082	0.535391	CG18131
chr2L	1544379	1545114	0.7	0.788446	0.653872	no genes
chr2L	1811868	1812435	0.497292	0.597463	0.562419	no genes
chr2L	1859094	1859780	0.463446	0.753805	0.628116	CG31663
chr2L	1983893	1985009	0.570431	0.661265	0.548414	Glutamate oxaloacetate transaminase 2, CG7289	Got2
chr2L	13316808	13317475	0.357846	0.580716	0.535518	headbutt	hbt
chr2L	13351753	13352528	0.400266	0.610352	0.576963	CG9395
chr2L	13552965	13554033	0.322673	0.657057	0.544437	kuzbanian	kuz
chr2L	13588345	13589442	0.443615	0.626882	0.583881	kuzbanian	kuz
chr2L	13991955	13992645	0.501539	0.657436	0.575933	rickets	rk
chr2L	14013997	14014805	0.504545	0.628101	0.532426	bubbelgum	bgm
chr2L	14192446	14193082	0.415935	0.718352	0.544695	Dual-specificity tyrosine phosphorylation-regulated kinase 2	Dyrk2
chr2L	14261333	14261695	0.571995	0.801654	0.531666	no genes
chr2L	14358539	14359211	0.441282	0.665701	0.639885	Rab14	Rab14
chr2L	14385464	14386128	0.651914	0.5517	0.543621	no genes
chr2L	14754466	14755166	0.444354	0.623282	0.53207	no genes
chr2L	14784467	14784954	0.382888	0.742935	0.581983	CG18636
chr2L	14821520	14822761	0.716774	0.597025	0.582865	no genes
chr2L	14839600	14840976	0.437149	0.658524	0.533887	no genes
chr2L	15296798	15297586	0.17315	0.688088	0.573741	no genes
chr2L	15322809	15323388	0.482201	0.684728	0.581827	no genes
chr2L	15906824	15908017	0.718824	0.857412	0.788328	beaten path Ib	beat-Ib
chr2L	16054766	16055067	0.387266	0.792746	0.546876	beaten path Ia	beat-Ia
chr2L	16061607	16063112	0.411838	0.732166	0.547518	beaten path Ia	beat-Ia
chr2L	16078796	16079709	0.499766	0.872212	0.68174	beaten path Ia	beat-Ia
chr2L	16079717	16080250	0.6347	0.83843	0.620043	beaten path Ia	beat-Ia
chr2L	16110438	16110726	0.284552	0.683376	0.610814	no genes
chr2L	16130483	16131124	0.600734	0.742221	0.60238	no genes
chr2L	16210542	16211459	0.674209	0.648277	0.59031	CG31819
chr2L	16490189	16491158	0.54002	0.733012	0.604424	Neprilysin-like 8	Nepl8
chr2L	16646743	16647486	0.369541	0.742973	0.605815	miles to go	mtgo
chr2L	16760552	16761254	0.34374	0.648603	0.542323	pickpocket 17	ppk17
chr2L	16917768	16918679	0.425662	0.691687	0.564055	no genes
chr2L	16987876	16988974	0.344422	0.66617	0.544747	beaten path IIIb	beat-IIIb
chr2L	17057385	17058119	0.69522	0.73373	0.669408	no genes
chr2L	17060520	17061566	0.364531	0.634685	0.552674	no genes
chr2L	17063840	17064647	0.70372	0.893529	0.786642	no genes
chr2L	17084870	17085538	0.921839	0.928917	0.717911	no genes
chr2L	17427085	17427867	0.462419	0.643691	0.552366	Dorsal-related immunity factor	Dif
chr2L	17431983	17432356	0.251126	0.61888	0.548309	Dorsal-related immunity factor	Dif
chr2L	17774210	17775528	0.483034	0.643973	0.54137	Cadherin-N	CadN
chr2L	17788541	17789581	0.446693	0.776911	0.668893	Cadherin-N2	CadN2
chr2L	17874605	17875507	0.65541	0.693932	0.679714	Cadherin-N2	CadN2
chr2L	17902969	17904464	0.39627	0.639551	0.595646	no genes
chr2L	17906693	17907587	0.485929	0.680854	0.616491	no genes
chr2L	17972412	17973935	0.542643	0.710943	0.621272	beethoven, CG5674	btv
chr2L	18117953	18119375	0.500325	0.835777	0.700396	no genes
chr2L	18267920	18269027	0.443232	0.677492	0.563009	CG42750
chr2L	18328940	18329649	0.445684	0.70909	0.532678	Fasciclin 3	Fas3
chr2L	18333724	18334324	0.609848	0.643243	0.590978	Fasciclin 3	Fas3
chr2L	18352511	18353078	0.50942	0.699885	0.582963	Fasciclin 3	Fas3
chr2L	18516488	18518536	0.44352	0.676596	0.548106	CG10211
chr2L	18695408	18697242	0.659424	0.743327	0.654455	CG10338, CG10383
chr2L	18697438	18698971	0.310178	0.658582	0.573837	CG10338, CG10341
chr2L	18698972	18701359	0.397047	0.69606	0.604595	CG10376 CG10341
chr2L	18795645	18796998	0.577275	0.860432	0.66883	no genes
chr2L	18832679	18834855	0.636808	0.591018	0.546729	Sterol carrier protein X-related thiolase; CG10600	ScpX
chr2L	18844181	18845964	0.553801	0.618342	0.566365	CG33120, CG17321
chr2L	19026896	19028185	0.39098	0.633245	0.53825	similar to Deadpan	Sidpn
chr2L	19274154	19275098	0.380805	0.797356	0.602994	no genes
chr2L	19319055	19320508	0.351499	0.684289	0.56452	no genes
chr2L	19419528	19420692	0.509241	0.625031	0.560141	Paxillin	Pax
chr2L	19888121	19889002	0.444567	0.686097	0.615455	lectin-37Db	lectin-37Db
chr2L	19936584	19937159	0.45204	0.667928	0.587911	sickie	sick
chr2L	20015978	20016756	0.591351	0.76645	0.554055	CG43861
chr2L	20120985	20122249	0.520499	0.713477	0.554475	no genes
chr2L	20373940	20375574	0.482147	0.653368	0.540749	UDP-glycosyltransferase family 37 member A1	Ugt37A1
chr2L	20443755	20446737	0.380588	0.803031	0.625842	CG31688
chr2L	20455916	20460423	0.607817	0.802675	0.68033	Cell division cycle 23; CG18858; CG31687	Cdc23
chr2L	20460425	20462362	0.311351	0.6112	0.531239	Cell division cycle 23; CG2493	Cdc23
chr2L	20843819	20845165	0.531969	0.874083	0.676288	CG31676
chr2L	20868600	20869947	0.458987	0.652534	0.53555	CG31676, CG14401
chr2L	21027378	21029105	0.696119	0.679828	0.5762	CG42238
chr2L	21073169	21074970	0.640369	0.637459	0.579342	no genes
chr2L	21330104	21330790	0.462503	0.720574	0.588487	no genes
chr2L	21738588	21741477	0.619673	0.594735	0.541044	steppke	step
chr2L	23437390	23439251	0.613436	0.900697	0.574031	no genes
chr2L	23496193	23499512	0.707092	0.655223	0.558569	no genes
chr2R	869795	869967	0.562152	0.669118	0.575189	no genes
chr2R	2492671	2496671	0.659306	0.702995	0.670105	Major Facilitator Superfamily Transporter 17	MFS17
chr2R	2539043	2545734	0.704902	0.733678	0.627739	Major Facilitator Superfamily Transporter 17	MFS17
chr2R	2710967	2711136	0.561669	0.841618	0.593098	no genes
chr2R	3261457	3270382	0.737984	0.766201	0.536319	no genes
chr2R	4581026	4587561	0.802674	0.630027	0.535295	no genes
chr2R	4903815	4905733	0.441519	0.789611	0.66204	CG44102
chr2R	4976755	4978360	0.714071	0.75083	0.589125	Ionotropic receptor 41a	Ir41a
chr2R	5010757	5011427	0.537943	0.601827	0.552575	Ionotropic receptor 41a	Ir41a
chr2R	5715248	5717264	0.475636	0.698434	0.588164	apterous	ap
chr2R	5951193	5952447	0.42106	0.652921	0.59841	no genes
chr2R	6289784	6289987	0.154423	0.868757	0.677678	no genes
chr2R	6606402	6607272	0.642932	0.830618	0.739871	jing	jing
chr2R	6725109	6727524	0.573859	0.754594	0.586887	hulk	hlk
chr2R	6742386	6744943	0.35996	0.68556	0.53576	phtf	phtf
chr2R	6757935	6759644	0.486423	0.728674	0.619236	CG9436
chr2R	7154096	7155449	0.485663	0.62313	0.539969	prickle, Serpin 43Ad	pk, Spn43Ad
chr2R	7885793	7886488	0.369226	0.61985	0.573289	Diacyl glycerol kinase	Dgk
chr2R	7895455	7896455	0.53203	0.665664	0.5708	CG30377
chr2R	7999358	8001208	0.470638	0.747014	0.558273	CG11191
chr2R	8012818	8013921	0.55921	0.674663	0.580273	CG14672
chr2R	8213360	8214708	0.413037	0.64179	0.53085	LDL receptor protein 1	LRP1
chr2R	8287226	8288518	0.427565	0.675796	0.544408	no genes
chr2R	8478195	8479584	0.319117	0.631147	0.547592	mangetout	mtt
chr2R	8641943	8642922	0.406355	0.667647	0.571138	no genes
chr2R	8797062	8798123	0.486793	0.685684	0.592456	no genes
chr2R	9072605	9074593	0.479916	0.742639	0.619648	anachronism	ana
chr2R	9074677	9076173	0.534573	0.602098	0.532137	anachronism	ana
chr2R	9132103	9133801	0.343794	0.561746	0.552399	CG18659, _/_ hydrolase 1	Hydr1
chr2R	9161834	9163195	0.440212	0.767619	0.556486	CG8046
chr2R	9326775	9327785	0.628002	0.67633	0.590656	CG13739, CG13954
chr2R	9557338	9558211	0.408836	0.810829	0.603008	no genes
chr2R	9764922	9765232	0.6862	0.756019	0.66711	transient receptor potential-like	trpl
chr2R	9838792	9840787	0.62782	0.811956	0.566066	Lsm11, Mitochondrial amidoxime reducing component	Lsm11, Marc
chr2R	10040193	10041928	0.597749	0.69807	0.605301	CG34220, oysgedart	oys
chr2R	10137774	10139295	0.464523	0.689674	0.562824	CG12917, Odorant receptor 46a	Or46a
chr2R	10308644	10309616	0.392182	0.646245	0.549296	Ribonuclease Z	RNaseZ
chr2R	10316317	10317230	0.340179	0.723759	0.558395	Nidogen	Ndg
chr2R	10324580	10325938	0.286171	0.654229	0.533363	slowpoke 2	SLO2
chr2R	10433826	10434864	0.260036	0.661534	0.592613	Ran-binding protein M	RanBPM
chr2R	10488377	10489224	0.422586	0.591361	0.536019	longitudinals lacking	lola
chr2R	10557242	10557526	0.225742	0.638035	0.572674	no genes
chr2R	10844612	10844980	0.442262	0.75615	0.657104	CG30015
chr2R	10931342	10932520	0.491146	0.69119	0.594348	no genes
chr2R	11038191	11038980	0.32941	0.606274	0.571883	luna	luna
chr2R	11102181	11102693	0.515515	0.682566	0.649552	luna	luna
chr2R	11147134	11147548	0.423418	0.586967	0.543341	CG13229, CG13231
chr2R	11303333	11304485	0.656702	0.741169	0.680475	CG7741
chr2R	11355102	11356812	0.402335	0.658053	0.536877	CG13202,_Trypsin, _Trypsin	_Try, _Try
chr2R	11462098	11464379	0.854696	0.619043	0.552892	Enhancer of Polycomb	E(Pc)
chr2R	11705833	11706731	0.494598	0.711526	0.581421	no genes
chr2R	11756685	11757400	0.367482	0.670672	0.577035	thisbe	ths
chr2R	11824559	11825317	0.390527	0.56924	0.552161	no genes
chr2R	11842492	11843782	0.43052	0.733146	0.571967	site-2 protease	S2P
chr2R	12053047	12053518	0.406383	0.619307	0.567516	CG44314
chr2R	12273731	12275122	0.748333	0.554998	0.536696	Calmodulin	Cam
chr2R	12301306	12302240	0.350528	0.743971	0.566471	CG8850
chr2R	12508238	12508837	0.356851	0.618482	0.591811	vismay	vis
chr2R	12546354	12547143	0.484913	0.666912	0.570683	frazzled	fra
chr2R	12681710	12682749	0.257665	0.6533	0.546398	Nucleoporin 188kDa	Nup188
chr2R	12763677	12763984	0.39385	0.785395	0.595384	CG12374
chr2R	12967898	12968831	0.453846	0.621369	0.596278	Posterior sex combs	Psc
chr2R	13254254	13254643	0.509923	0.821238	0.61318	CG4714
chr2R	13661858	13662208	0.436831	0.874167	0.547815	CG6209, Teiresias	tei
chr2R	13669877	13670311	0.297283	0.649045	0.567636	CG18368, Teiresias	tei
chr2R	13810558	13811785	0.479175	0.809622	0.596951	straightjacket	stj
chr2R	14038700	14039723	0.312292	0.777108	0.616432	mastermind	mam
chr2R	14145324	14145683	0.450704	0.826986	0.633847	no genes
chr2R	14194805	14195310	0.31334	0.649681	0.547678	SAXO downstream of blistered	Sdb
chr2R	14205948	14207035	0.246522	0.617987	0.540784	Sox box protein 15	Sox15
chr2R	14368183	14368786	0.30101	0.748472	0.580521	CG34443
chr2R	14453676	14454718	0.386819	0.698308	0.584718	Lobe	L
chr2R	14720070	14720612	0.543301	0.694532	0.62958	no genes
chr2R	14824388	14825373	0.459574	0.788838	0.587788	no genes
chr2R	14836836	14837416	0.451218	0.646667	0.565835	no genes
chr2R	15005993	15006689	0.461873	0.797801	0.646649	no genes
chr2R	15214806	15216224	0.326165	0.632319	0.581579	CG8093, CG11808
chr2R	15226307	15227381	0.447256	0.780009	0.622634	Follistatin	Fs
chr2R	20571387	20572024	0.379233	0.681836	0.568075	quasimodo	qsm
chr2R	20892611	20893142	0.369393	0.591959	0.551174	orthopedia	otp
chr2R	20919766	20920092	0.386453	0.703507	0.584463	Retinal Homeobox	Rx
chr2R	21227774	21228323	0.300621	0.613794	0.545257	Ankyrin-repeat, SH3-domain, and Proline-rich-region containing Protein	ASPP
chr2R	21294373	21295081	0.397824	0.594042	0.562773	CG9752, Ribosomal protein L29	RpL29
chr2R	21323280	21325386	0.502807	0.723573	0.668023	CG303094, domino	dom
chr2R	21329969	21331110	0.388775	0.655011	0.541656	domino	dom
chr2R	21488160	21488795	0.362879	0.609682	0.548434	FK506-binding protein 14	Fkbp14
chr2R	21762264	21762533	0.315922	0.619095	0.588895	no genes
chr2R	22038338	22038964	0.315225	0.736579	0.62815	no genes
chr2R	22398784	22399155	0.411799	0.663859	0.585427	babos	babos
chr2R	22566594	22567500	0.406278	0.590263	0.550997	defense repressor 1	dnr1
chr2R	22617606	22618074	0.464653	0.71189	0.570488	CG33143
chr2R	22618617	22618997	0.372105	0.676755	0.579026	CG33143
chr2R	22633641	22634856	0.609289	0.652703	0.548623	CG33143, CG17807
chr2R	22634872	22635948	0.835564	0.83642	0.669246	CG17807
chr2R	22646310	22646882	0.574703	0.686721	0.606351	CG2852, CG30195
chr2R	22701168	22701513	0.417898	0.795578	0.543687	CG30259
chr2R	23034459	23034961	0.300357	0.665439	0.53822	CG42741, twist	twi
chr2R	23092518	23093098	0.456113	0.692775	0.631306	CG9876
chr2R	23350157	23350826	0.436449	0.654073	0.593635	no genes
chr2R	23378596	23379305	0.423145	0.66587	0.614508	CG13551, yellow-d	yellow-d
chr2R	23597589	23598194	0.479076	0.618394	0.558699	apontic	apt
chr2R	24313313	24313532	0.389688	0.782264	0.639696	no genes
chr2R	24898326	24900795	0.433529	0.773412	0.550473	CG9083, Na channel protein 60E, Thiamine pyrophosphate carrier protein 2	NaCP60E, Tpc2
chr2R	25095371	25097590	0.339345	0.639268	0.536753	jim lovell	lov
chr2R	25197431	25199248	0.427819	0.821533	0.6135	CG9380
chr3L	1213212	1213696	0.444037	0.845322	0.743106	Lysozyme E, multiple wing hairs	LysE, mwh
chr3L	1216099	1216956	0.324081	0.583433	0.541201	multiple wing hairs	mwh
chr3L	1288259	1288874	0.242601	0.647392	0.530799	CG32333
chr3L	1364184	1364586	0.427678	0.73997	0.553935	Protein tyrosine phosphatase 61F	Ptp61F
chr3L	2175107	2175914	0.450594	0.647533	0.584042	no genes
chr3L	2204063	2204449	0.324777	0.682681	0.608886	no genes
chr3L	16483726	16484730	0.480602	0.693276	0.578044	CG33158
chr3L	17404214	17405264	0.299975	0.725749	0.568419	bloated tubules	blot
chr3L	17618074	17619072	0.683713	0.662777	0.549889	Ecdysone-induced protein 74EF	Eip74EF
chr3L	17891341	17892209	0.413532	0.704397	0.558588	CG7402,Tetraspanin 74F	Tsp74F
chr3L	17988583	17989250	0.587147	0.772094	0.708245	Ecdysone-induced protein 75B	Eip75B
chr3L	18270371	18271140	0.442242	0.645871	0.541647	no genes
chr3L	18325046	18325405	0.409373	0.80555	0.74755	no genes
chr3L	18409648	18410399	0.460469	0.758737	0.669447	no genes
chr3L	18442190	18443190	0.484693	0.918957	0.557407	no genes
chr3L	18668536	18670495	0.409855	0.814534	0.679854	Caprin	Capr
chr3L	18738178	18738885	0.464731	0.744302	0.610606	no genes
chr3L	19296068	19296549	0.391609	0.65921	0.548024	falten	fal
chr3L	19377583	19378737	0.570108	0.656537	0.536301	CG32206
chr3L	19381120	19382624	0.403223	0.718843	0.604241	CG32206
chr3L	19782205	19785132	0.635982	0.636027	0.578497	CG42637, Guanylyl cyclase at 76C	Gyc76C
chr3L	19923807	19924892	0.593236	0.684629	0.535504	Prefoldin 6	Pfdn6
chr3L	20037219	20038525	0.56251	0.690129	0.566416	no genes
chr3L	20044622	20045625	0.52178	0.654602	0.576974	no genes
chr3L	20131545	20134636	0.712594	0.783751	0.62567	cG3775, gigas, obstructor-J	gig, obst-J
chr3L	20134691	20136911	0.631353	0.779041	0.640254	gigas	gig
chr3L	20220845	20223134	0.551904	0.69678	0.576377	CG17145
chr3L	20314011	20315580	0.572503	0.768647	0.590476	_ Soluble NSF attachment protein	_Snap
chr3L	20376599	20378831	0.558517	0.818406	0.557249	Rho-related BTB domain containing	RhoBTB
chr3L	20993884	20998635	0.672001	0.669225	0.55482	skuld	skd
chr3L	22913741	22915775	0.595815	0.643402	0.53331	CG12678
chr3L	23107039	23107815	0.939438	0.849737	0.65447	no genes
chr3L	23877253	23880037	0.817209	0.684333	0.542725	CG40470
chr3L	23897010	23899906	0.664503	0.564284	0.542256	CG40470
chr3L	24951199	24955594	0.71849	0.807235	0.554359	no genes
chr3L	24978598	24988106	0.768048	0.7498	0.653281	no genes
chr3L	25230026	25233415	0.923108	0.888698	0.538591	no genes
chr3L	25440309	25443137	0.512557	0.664037	0.591218	loss of visual transmission	lovit
chr3L	25489663	25489947	0.285379	0.659975	0.548078	loss of visual transmission	lovit
chr3L	27455436	27455538	0.479433	0.853744	0.789641	no genes
chr3R	368587	368714	0.525039	0.704355	0.589795	no genes
chr3R	1348658	1352584	0.447853	0.673208	0.545672	Myosin 81F	Myo81F
chr3R	2334910	2335507	0.464623	0.769483	0.588092	Myosin 81F	Myo81F
chr3R	2590314	2590835	0.632617	0.821622	0.702031	Piezo-like	Pzl
chr3R	3508074	3510637	0.847569	0.737234	0.533457	Poly-(ADP-ribose) polymerase	Parp
chr3R	4188717	4189256	0.656107	0.829296	0.573037	no genes
chr3R	4507184	4510999	0.873877	0.823496	0.571647	CG34357
chr3R	4906674	4911196	0.794433	0.786622	0.533936	Germ line transcription factor 1, Chondrocyte-derived ezrin-like domain containing protein	Gnf1, Cdep
chr3R	4990326	4991714	0.662303	0.67098	0.542993	pasang lhamu	plh
chr3R	5167825	5168120	0.638763	0.649699	0.58206	defective proboscis extension response 16	dpr16
chr3R	6068067	6068925	0.44658	0.640805	0.556343	no genes
chr3R	7118562	7122599	0.821202	0.648131	0.53508	Alhambra	Alh
chr3R	7207759	7209692	0.717916	0.699786	0.660655	CG1288
chr3R	7574433	7575311	0.525377	0.689211	0.549538	Neuroligin 3	Nlg3
chr3R	8716117	8719164	0.503361	0.741935	0.559215	Transmembrane protein 216, Cyclin-dependent kinase subunit 85A	TMEM216, Cks85A
chr3R	9317485	9318501	0.498225	0.65522	0.593967	CG8861
chr3R	9365516	9366134	0.507376	0.746968	0.693886	Serine racemase	Srr
chr3R	9497304	9498770	0.521711	0.637048	0.601005	Rho-like	RhoL
chr3R	9509750	9512777	0.594328	0.717811	0.679174	Ras oncogene at 85D, rumpelstilskin	Ras85D, rump
chr3R	9560305	9562943	0.53288	0.710295	0.612468	CG9393, Methyl-CpG binding domain protein-like	MBD-like
chr3R	9700117	9701807	0.64521	0.774957	0.651437	Uncoordinated 115a	Unc-115a
chr3R	9935954	9937051	0.434896	0.770733	0.692098	CG46467, Glucose transporter 4 enhancer factor	Glut4EF
chr3R	10431824	10433008	0.482346	0.641934	0.581334	no genes
chr3R	10561451	10563066	0.39843	0.607982	0.535885	homothorax	hth
chr3R	10791436	10793237	0.390577	0.596338	0.578761	CG14687
chr3R	10798512	10799074	0.484688	0.710068	0.583618	CG14692
chr3R	11101664	11102727	0.413972	0.763328	0.579846	no genes
chr3R	11156989	11157843	0.644182	0.754784	0.539619	UDP-glycosyltransferase family 302 member C1	Ugt302C1
chr3R	11161366	11162195	0.448191	0.682658	0.586019	CG4757
chr3R	11165023	11165976	0.419231	0.734339	0.568612	UDP-glycosyltransferase family 35 member E1	Ugt35E1
chr3R	11167078	11167935	0.712145	0.773036	0.70411	UDP-glycosyltransferase family 35 member E1	Ugt35E1
chr3R	11236498	11237995	0.555441	0.716188	0.545473	CG31441, CG31388
chr3R	11320809	11321938	0.583057	0.705228	0.549919	no genes
chr3R	11553973	11555020	0.511436	0.6873	0.564055	CG14708
chr3R	25092554	25093246	0.497904	0.699351	0.565001	no genes
chr3R	25191690	25192542	0.466486	0.557433	0.543714	lost boys, distal antenna	lobo, dan
chr3R	25214750	25215566	0.563742	0.854725	0.714607	CG13663
chr3R	25261320	25262656	0.278254	0.622175	0.563059	CG10425
chr3R	25309271	25309779	0.357446	0.591228	0.565715	CG31099
chr3R	25394806	25395759	0.381758	0.617066	0.581395	Furin 1	Fur1
chr3R	25564877	25565316	0.608167	0.650624	0.634782	musashi	msi
chr3R	25829909	25830312	0.379287	0.642538	0.566416	Seminal fluid protein 96F	sfp96F
chr3R	26119897	26120511	0.418159	0.655779	0.533473	Clock interacting protein circadian	Cipc
chr3R	26124332	26125034	0.428877	0.727367	0.626893	Clock interacting protein circadian	Cipc
chr3R	26147499	26147922	0.628759	0.580518	0.548473	no genes
chr3R	26230531	26231431	0.354188	0.679453	0.621252	CG12290
chr3R	26336334	26337208	0.516262	0.662529	0.596813	oskyddad	osy
chr3R	26346199	26347450	0.425225	0.7652	0.670976	oskyddad	osy
chr3R	26536582	26537792	0.437186	0.597444	0.538686	scribble	scrib
chr3R	26675546	26676332	0.530219	0.717848	0.536479	beaten path VII	beat-VII
chr3R	27255300	27256372	0.382761	0.814299	0.564622	Transcription factor IIA L	TfIIA-L
chr3R	27842079	27842814	0.464389	0.753805	0.560975	CG34353
chr3R	28256776	28257470	0.377659	0.650332	0.574874	no genes
chr3R	29154198	29156057	0.594847	0.579316	0.538851	Regulatory particle non-ATPase 2	Rpn2
chr3R	29297070	29297459	0.581392	0.645238	0.559931	CG14506
chr3R	29880911	29881621	0.354136	0.687668	0.593898	CG31038
chr3R	29951951	29952401	0.560563	0.706423	0.664113	Tachykinin-like receptor at 99D	TkR99D
chr3R	29985935	29986645	0.317589	0.692233	0.586236	CG7896
chr3R	29990325	29991126	0.427433	0.804876	0.557053	CG7896, Acid phosphatase 1	Acph-1
chr3R	30019992	30020816	0.175588	0.648898	0.623046	Mannosyl (alpha-1,6-)-glycoprotein beta-1,2-N-acetylglucosaminyltransferase	Mgat2
chr3R	30036858	30038134	0.564718	0.66939	0.537296	Zinc-finger protein interacting with CP190, ocnus, jans B	ZIPIC, ocn, janB
chr3R	30042762	30044426	0.450604	0.7261	0.661977	Serendipity _, Serendipity _, Serendipity _	Sry-_, Sry-_, Sry-_
chr3R	30111911	30113351	0.324836	0.675012	0.612879	similar	sima
chr3R	30213756	30213965	0.394557	0.6721	0.565017	Cecropin B	CecB
chr3R	30253455	30253684	0.393102	0.693071	0.580634	CG18404
chr3R	30416237	30417287	0.297096	0.595364	0.536	no genes
chr3R	30658496	30659076	0.366012	0.812205	0.760061	no genes
chr3R	30939455	30940044	0.566116	0.684838	0.614251	no genes
chr3R	31351184	31352349	0.29966	0.606366	0.531025	CG34347
chr3R	31452574	31454021	0.616858	0.632859	0.613387	G protein-coupled receptor kinase 2	Gprk2
chr3R	31651751	31652812	0.429735	0.707516	0.555878	kekkon 6	kek6
chrX	396479	399101	0.673885	0.693202	0.601318	CG32816, scute	sc
chrX	607307	609776	0.57499	0.627115	0.596651	split discs	spdo
chrX	623305	626405	0.468524	0.6955	0.599587	CG13369, CG13364, Histone H4 transcription factor	Hinfp
chrX	890926	892875	0.742221	0.800901	0.655097	CG43867
chrX	914087	916517	0.537898	0.616651	0.54974	CG43867
chrX	1839566	1841553	0.736539	0.587272	0.558499	prage	prage
chrX	2079795	2082768	0.76209	0.632068	0.592185	cG16903, Uncoordinated 76	Unc-76
chrX	2471868	2473086	0.713213	0.616588	0.564287	terribly reduced optic lobes	trol
chrX	2568353	2569760	0.510091	0.614915	0.531989	Pigment-dispersing factor receptor	Pdfr
chrX	2586648	2588889	0.656058	0.667806	0.587929	egghead, will die slowly	egh, wds
chrX	2719740	2721769	0.67242	0.767404	0.559419	CG2701,female sterile (1) Yb	fs(1)Yb
chrX	3008682	3009535	0.650955	0.750497	0.710407	kin of irre	kirre
chrX	3681134	3683127	0.700482	0.724992	0.664594	Mnt	Mnt
chrX	5623425	5623944	0.486987	0.68963	0.586052	POP1 ribonuclease P/MRP subunit	Pop1
chrX	5899243	5901856	0.57106	0.796585	0.592807	Actin 5C	Act5C
chrX	7643893	7646641	0.694395	0.807315	0.72414	cut	ct
chrX	11108664	11109407	0.430578	0.763016	0.580867	Heat shock protein 60A	Hsp60A
chrX	11109414	11110256	0.536125	0.753664	0.632915	Heat shock protein 60A	Hsp60A
chrX	11259472	11260562	0.514658	0.600792	0.531661	CG44422
chrX	11381517	11382121	0.488974	0.711298	0.622194	discs large 1	dlg1
chrX	12510098	12510864	0.411038	0.672564	0.5365	CG25556
chrX	12997225	12998139	0.444042	0.81958	0.549546	radish	rad
chrX	21566906	21568837	0.445247	0.653651	0.555765	no genes
chrX	21588214	21589639	0.423401	0.601572	0.539176	no genes
chrX	21922609	21923294	0.520748	0.786105	0.614531	no genes
chrX	22080642	22082764	0.31423	0.616661	0.539147	no genes
chrX	22899658	22900277	0.494277	0.616067	0.536971	no genes

## Sheet: S6-GO analysis
Table S6: PANTHER analyses on the top 1% fdM outliers which were unique to OOA1-West. For the over/under column, O= over, U=under. Significant After Permutation refers to a separate significance test to account for gene length and position.
GO biological process complete	Drosophila melanogaster - REFLIST (13821)	Gene.Number	expected	over/under	fold Enrichment	raw P-value	FDR	Significant After Permutation?
haltere morphogenesis (GO:0048735)	2	2	0.02	O	84.79	0.000798	0.0226	N
haltere disc morphogenesis (GO:0007481)	3	2	0.04	O	56.53	0.00132	0.0342	N
anterior/posterior axis specification, follicular epithelium (GO:0030714)	3	2	0.04	O	56.53	0.00132	0.0343	N
peptidyl-histidine dephosphorylation (GO:0035971)	4	2	0.05	O	42.4	0.00196	0.0483	Y
regulation of sterol transport (GO:0032371)	4	2	0.05	O	42.4	0.00196	0.0485	Y
regulation of cholesterol transport (GO:0032374)	4	2	0.05	O	42.4	0.00196	0.0487	Y
R8 cell development (GO:0045463)	4	2	0.05	O	42.4	0.00196	0.0488	N
lymph gland plasmatocyte differentiation (GO:0035169)	7	3	0.08	O	36.34	0.000176	0.00615	N
lymph gland crystal cell differentiation (GO:0035170)	9	3	0.11	O	28.26	0.000317	0.0103	N
ventral midline development (GO:0007418)	9	3	0.11	O	28.26	0.000317	0.0103	N
haltere development (GO:0007482)	13	4	0.15	O	26.09	3.76e-05	0.00172	N
peripheral nervous system neuron development (GO:0048935)	10	3	0.12	O	25.44	0.000408	0.0125	N
peripheral nervous system neuron differentiation (GO:0048934)	10	3	0.12	O	25.44	0.000408	0.0125	Y
mesodermal cell differentiation (GO:0048333)	14	4	0.17	O	24.23	4.79e-05	0.00211	N
haltere disc development (GO:0035216)	14	4	0.17	O	24.23	4.79e-05	0.00212	N
mesodermal cell fate commitment (GO:0001710)	14	4	0.17	O	24.23	4.79e-05	0.00214	N
R3/R4 cell fate commitment (GO:0007464)	12	3	0.14	O	21.2	0.000638	0.0182	N
positive regulation of peptidoglycan recognition protein signaling pathway (GO:0061059)	12	3	0.14	O	21.2	0.000638	0.0183	N
receptor clustering (GO:0043113)	12	3	0.14	O	21.2	0.000638	0.0184	N
plasmatocyte differentiation (GO:0042387)	13	3	0.15	O	19.57	0.000779	0.0221	N
cell-cell adhesion mediated by cadherin (GO:0044331)	14	3	0.17	O	18.17	0.000938	0.0259	N
cell fate commitment involved in formation of primary germ layer (GO:0060795)	19	4	0.22	O	17.85	0.000133	0.00495	N
heterophilic cell-cell adhesion via plasma membrane cell adhesion molecules (GO:0007157)	29	6	0.34	O	17.54	2.81e-06	0.000171	N
regulation of biosynthetic process of antibacterial peptides active against Gram-negative bacteria (GO:0002813)	15	3	0.18	O	16.96	0.00112	0.0296	N
larval lymph gland hemocyte differentiation (GO:0035168)	15	3	0.18	O	16.96	0.00112	0.0297	N
R7 cell development (GO:0045467)	15	3	0.18	O	16.96	0.00112	0.0298	N
leg disc proximal/distal pattern formation (GO:0007479)	16	3	0.19	O	15.9	0.00131	0.0343	N
crystal cell differentiation (GO:0042688)	16	3	0.19	O	15.9	0.00131	0.0344	N
R3/R4 cell differentiation (GO:0048056)	16	3	0.19	O	15.9	0.00131	0.0345	N
calcium-dependent cell-cell adhesion via plasma membrane cell adhesion molecules (GO:0016339)	23	4	0.27	O	14.75	0.000253	0.00845	N
ommatidial rotation (GO:0016318)	29	5	0.34	O	14.62	4.28e-05	0.00194	N
larval somatic muscle development (GO:0007526)	35	6	0.41	O	14.54	7.34e-06	0.0004	N
regulation of peptidoglycan recognition protein signaling pathway (GO:0061058)	35	6	0.41	O	14.54	7.34e-06	0.000403	N
positive regulation of antibacterial peptide biosynthetic process (GO:0006963)	30	5	0.35	O	14.13	4.95e-05	0.00216	N
positive regulation of antibacterial peptide production (GO:0002803)	30	5	0.35	O	14.13	4.95e-05	0.00217	N
dendrite guidance (GO:0070983)	24	4	0.28	O	14.13	0.000293	0.00964	N
regulation of antibacterial peptide biosynthetic process (GO:0002808)	37	6	0.44	O	13.75	9.76e-06	0.000515	N
establishment of imaginal disc-derived wing hair orientation (GO:0001737)	25	4	0.29	O	13.57	0.000337	0.0108	N
proximal/distal pattern formation, imaginal disc (GO:0007449)	19	3	0.22	O	13.39	0.00203	0.0499	N
cellular response to decreased oxygen levels (GO:0036294)	32	5	0.38	O	13.25	6.52e-05	0.00275	N
regulation of antibacterial peptide production (GO:0002786)	39	6	0.46	O	13.04	1.28e-05	0.000657	N
mesoderm formation (GO:0001707)	26	4	0.31	O	13.04	0.000385	0.012	N
proximal/distal pattern formation (GO:0009954)	26	4	0.31	O	13.04	0.000385	0.012	N
cellular response to oxygen levels (GO:0071453)	33	5	0.39	O	12.85	7.44e-05	0.00307	N
establishment of ommatidial planar polarity (GO:0042067)	53	8	0.63	O	12.8	5e-07	3.68e-05	N
cell-cell adhesion (GO:0098609)	113	17	1.33	O	12.76	1.53e-13	7.94e-11	N
axon choice point recognition (GO:0016198)	27	4	0.32	O	12.56	0.000438	0.0133	N
peripheral nervous system development (GO:0007422)	56	8	0.66	O	12.11	7.3e-07	5.13e-05	N
regulation of antimicrobial peptide biosynthetic process (GO:0002805)	42	6	0.5	O	12.11	1.87e-05	0.000913	N
positive regulation of antimicrobial peptide biosynthetic process (GO:0002807)	35	5	0.41	O	12.11	9.57e-05	0.00374	N
hemocyte differentiation (GO:0042386)	29	4	0.34	O	11.7	0.000559	0.0165	N
mesoderm morphogenesis (GO:0048332)	29	4	0.34	O	11.7	0.000559	0.0165	N
establishment or maintenance of polarity of follicular epithelium (GO:0016334)	29	4	0.34	O	11.7	0.000559	0.0166	Y
cell-cell adhesion via plasma-membrane adhesion molecules (GO:0098742)	75	10	0.88	O	11.31	5.18e-08	5.86e-06	N
cellular response to hypoxia (GO:0071456)	30	4	0.35	O	11.31	0.000628	0.0182	N
positive regulation of defense response to bacterium (GO:1900426)	46	6	0.54	O	11.06	2.99e-05	0.00138	N
regulation of defense response to bacterium (GO:1900424)	71	9	0.84	O	10.75	3.64e-07	2.78e-05	N
formation of primary germ layer (GO:0001704)	33	4	0.39	O	10.28	0.000871	0.0244	N
establishment or maintenance of bipolar cell polarity (GO:0061245)	34	4	0.4	O	9.98	0.000964	0.0263	N
establishment or maintenance of apical/basal cell polarity (GO:0035088)	34	4	0.4	O	9.98	0.000964	0.0264	N
negative regulation of cellular response to growth factor stimulus (GO:0090288)	35	4	0.41	O	9.69	0.00106	0.0288	N
establishment of planar polarity (GO:0001736)	80	9	0.94	O	9.54	9.12e-07	6.3e-05	N
establishment of tissue polarity (GO:0007164)	80	9	0.94	O	9.54	9.12e-07	6.35e-05	N
morphogenesis of a polarized epithelium (GO:0001738)	90	10	1.06	O	9.42	2.47e-07	1.99e-05	N
homophilic cell adhesion via plasma membrane adhesion molecules (GO:0007156)	45	5	0.53	O	9.42	0.000281	0.00928	N
urogenital system development (GO:0001655)	74	8	0.87	O	9.17	4.92e-06	0.000282	N
renal system development (GO:0072001)	74	8	0.87	O	9.17	4.92e-06	0.000284	N
positive regulation of immune effector process (GO:0002699)	56	6	0.66	O	9.08	8.2e-05	0.0033	N
positive regulation of production of molecular mediator of immune response (GO:0002702)	56	6	0.66	O	9.08	8.2e-05	0.00331	N
positive regulation of antimicrobial peptide production (GO:0002225)	56	6	0.66	O	9.08	8.2e-05	0.00333	N
cell adhesion (GO:0007155)	179	19	2.11	O	9	1.56e-12	6.07e-10	N
positive regulation of antimicrobial humoral response (GO:0002760)	57	6	0.67	O	8.93	8.98e-05	0.00354	N
positive regulation of humoral immune response (GO:0002922)	57	6	0.67	O	8.93	8.98e-05	0.00356	N
biological adhesion (GO:0022610)	187	19	2.21	O	8.62	3.16e-12	1.12e-09	N
regulation of cellular response to growth factor stimulus (GO:0090287)	61	6	0.72	O	8.34	0.000127	0.00476	N
lymph gland development (GO:0048542)	62	6	0.73	O	8.21	0.000138	0.0051	N
regulation of antimicrobial peptide production (GO:0002784)	74	7	0.87	O	8.02	4.33e-05	0.00195	N
regulation of production of molecular mediator of immune response (GO:0002700)	75	7	0.88	O	7.91	4.69e-05	0.0021	N
response to decreased oxygen levels (GO:0036293)	65	6	0.77	O	7.83	0.000175	0.00619	N
renal tubule development (GO:0061326)	65	6	0.77	O	7.83	0.000175	0.00621	N
Malpighian tubule development (GO:0072002)	65	6	0.77	O	7.83	0.000175	0.00624	N
regulation of immune effector process (GO:0002697)	76	7	0.9	O	7.81	5.07e-05	0.00219	N
somatic muscle development (GO:0007525)	77	7	0.91	O	7.71	5.48e-05	0.00234	N
compound eye photoreceptor fate commitment (GO:0001752)	67	6	0.79	O	7.59	0.000204	0.00696	N
eye photoreceptor cell fate commitment (GO:0042706)	67	6	0.79	O	7.59	0.000204	0.00699	N
regulation of antimicrobial humoral response (GO:0002759)	80	7	0.94	O	7.42	6.87e-05	0.00287	N
immune system development (GO:0002520)	92	8	1.09	O	7.37	2.15e-05	0.00103	N
hematopoietic or lymphoid organ development (GO:0048534)	92	8	1.09	O	7.37	2.15e-05	0.00104	N
anatomical structure regression (GO:0060033)	58	5	0.68	O	7.31	0.000825	0.0231	N
chaeta development (GO:0022416)	82	7	0.97	O	7.24	7.94e-05	0.00325	N
regulation of humoral immune response (GO:0002920)	83	7	0.98	O	7.15	8.53e-05	0.0034	N
response to hypoxia (GO:0001666)	60	5	0.71	O	7.07	0.000951	0.0261	N
response to oxygen levels (GO:0070482)	73	6	0.86	O	6.97	0.000315	0.0103	N
male courtship behavior (GO:0008049)	61	5	0.72	O	6.95	0.00102	0.0277	N
regulation of cell growth (GO:0001558)	86	7	1.01	O	6.9	0.000105	0.00402	N
photoreceptor cell fate commitment (GO:0046552)	74	6	0.87	O	6.87	0.000337	0.0108	N
motor neuron axon guidance (GO:0008045)	75	6	0.88	O	6.78	0.000361	0.0114	N
neuron fate commitment (GO:0048663)	88	7	1.04	O	6.74	0.00012	0.00455	N
hemopoiesis (GO:0030097)	76	6	0.9	O	6.69	0.000386	0.0119	N
neuron projection guidance (GO:0097485)	257	20	3.03	O	6.6	7.37e-11	1.92e-08	N
positive regulation of cellular amide metabolic process (GO:0034250)	80	6	0.94	O	6.36	0.000498	0.015	N
chemotaxis (GO:0006935)	267	20	3.15	O	6.35	1.39e-10	3.19e-08	N
gland development (GO:0048732)	175	13	2.06	O	6.3	3e-07	2.39e-05	N
border follicle cell migration (GO:0007298)	95	7	1.12	O	6.25	0.000188	0.00654	N
male mating behavior (GO:0060179)	68	5	0.8	O	6.23	0.00161	0.0408	N
ovarian follicle cell migration (GO:0007297)	109	8	1.29	O	6.22	6.67e-05	0.0028	N
circulatory system development (GO:0072359)	96	7	1.13	O	6.18	0.000199	0.00685	N
heart development (GO:0007507)	96	7	1.13	O	6.18	0.000199	0.00688	N
leg disc development (GO:0035218)	96	7	1.13	O	6.18	0.000199	0.00691	N
establishment or maintenance of cell polarity (GO:0007163)	195	14	2.3	O	6.09	1.53e-07	1.28e-05	N
regulation of defense response (GO:0031347)	168	12	1.98	O	6.06	1.29e-06	8.22e-05	N
positive regulation of defense response (GO:0031349)	98	7	1.16	O	6.06	0.000225	0.00755	N
gastrulation (GO:0007369)	85	6	1	O	5.99	0.000674	0.0192	N
olfactory behavior (GO:0042048)	71	5	0.84	O	5.97	0.00192	0.0479	N
taxis (GO:0042330)	327	23	3.86	O	5.96	1.69e-11	4.89e-09	N
neuron recognition (GO:0008038)	115	8	1.36	O	5.9	9.5e-05	0.00372	N
axon guidance (GO:0007411)	249	17	2.94	O	5.79	1.34e-08	1.91e-06	N
cell recognition (GO:0008037)	119	8	1.4	O	5.7	0.000119	0.00452	N
larval development (GO:0002164)	164	11	1.93	O	5.69	6.37e-06	0.000352	N
regulation of response to biotic stimulus (GO:0002831)	183	12	2.16	O	5.56	2.98e-06	0.00018	N
regulation of cellular component movement (GO:0051270)	123	8	1.45	O	5.51	0.000147	0.00538	N
regulation of locomotion (GO:0040012)	123	8	1.45	O	5.51	0.000147	0.0054	N
axonogenesis (GO:0007409)	298	19	3.51	O	5.41	5.13e-09	8.01e-07	N
imaginal disc pattern formation (GO:0007447)	111	7	1.31	O	5.35	0.000459	0.0139	N
regulation of immune response (GO:0050776)	191	12	2.25	O	5.33	4.51e-06	0.000267	N
positive regulation of response to biotic stimulus (GO:0002833)	112	7	1.32	O	5.3	0.000483	0.0146	N
cell morphogenesis involved in neuron differentiation (GO:0048667)	390	24	4.6	O	5.22	8.11e-11	1.98e-08	N
axon development (GO:0061564)	309	19	3.64	O	5.21	8.96e-09	1.37e-06	N
positive regulation of immune system process (GO:0002684)	114	7	1.34	O	5.21	0.000534	0.0159	N
salivary gland development (GO:0007431)	116	7	1.37	O	5.12	0.000589	0.0172	N
exocrine system development (GO:0035272)	116	7	1.37	O	5.12	0.000589	0.0173	N
embryonic morphogenesis (GO:0048598)	235	14	2.77	O	5.05	1.28e-06	8.25e-05	N
regulation of response to external stimulus (GO:0032101)	253	15	2.98	O	5.03	5.56e-07	4.02e-05	N
neuron projection morphogenesis (GO:0048812)	392	23	4.62	O	4.98	5.06e-10	1.1e-07	N
plasma membrane bounded cell projection morphogenesis (GO:0120039)	394	23	4.65	O	4.95	5.56e-10	1.14e-07	N
cell projection morphogenesis (GO:0048858)	394	23	4.65	O	4.95	5.56e-10	1.17e-07	N
dorsal closure (GO:0007391)	103	6	1.21	O	4.94	0.00172	0.0433	N
positive regulation of immune response (GO:0050778)	103	6	1.21	O	4.94	0.00172	0.0434	N
cell morphogenesis involved in differentiation (GO:0000904)	433	25	5.11	O	4.9	1.13e-10	2.68e-08	N
ameboidal-type cell migration (GO:0001667)	156	9	1.84	O	4.89	0.000135	0.00502	N
regulation of immune system process (GO:0002682)	244	14	2.88	O	4.87	1.95e-06	0.000121	N
cell part morphogenesis (GO:0032990)	402	23	4.74	O	4.85	8.04e-10	1.53e-07	N
epithelial cell migration (GO:0010631)	140	8	1.65	O	4.85	0.00034	0.0108	N
epithelium migration (GO:0090132)	141	8	1.66	O	4.81	0.000356	0.0113	N
imaginal disc-derived appendage development (GO:0048737)	323	18	3.81	O	4.73	9.33e-08	8.37e-06	N
positive regulation of response to external stimulus (GO:0032103)	126	7	1.49	O	4.71	0.000936	0.0259	N
neuron projection development (GO:0031175)	417	23	4.92	O	4.68	1.57e-09	2.61e-07	N
appendage development (GO:0048736)	326	18	3.84	O	4.68	1.06e-07	9.43e-06	N
cell morphogenesis (GO:0000902)	499	27	5.89	O	4.59	7.54e-11	1.9e-08	N
wing disc morphogenesis (GO:0007472)	277	15	3.27	O	4.59	1.64e-06	0.000104	N
anterior/posterior axis specification (GO:0009948)	130	7	1.53	O	4.57	0.00111	0.0298	N
post-embryonic animal organ development (GO:0048569)	447	24	5.27	O	4.55	1.11e-09	2.07e-07	N
wing disc development (GO:0035220)	373	20	4.4	O	4.55	3.14e-08	3.89e-06	N
tissue migration (GO:0090130)	149	8	1.76	O	4.55	0.000505	0.0151	N
sensory organ development (GO:0007423)	450	24	5.31	O	4.52	1.27e-09	2.19e-07	N
imaginal disc-derived wing morphogenesis (GO:0007476)	264	14	3.11	O	4.5	4.65e-06	0.000273	N
sensory system development (GO:0048880)	360	19	4.25	O	4.48	9.03e-08	8.39e-06	N
visual system development (GO:0150063)	360	19	4.25	O	4.48	9.03e-08	8.49e-06	N
eye development (GO:0001654)	360	19	4.25	O	4.48	9.03e-08	8.59e-06	N
dendrite morphogenesis (GO:0048813)	133	7	1.57	O	4.46	0.00126	0.0333	N
locomotion (GO:0040011)	611	32	7.21	O	4.44	2.28e-12	8.48e-10	N
compound eye photoreceptor cell differentiation (GO:0001751)	172	9	2.03	O	4.44	0.000271	0.00899	N
instar larval or pupal morphogenesis (GO:0048707)	429	22	5.06	O	4.35	1.3e-08	1.88e-06	N
eye photoreceptor cell differentiation (GO:0001754)	176	9	2.08	O	4.34	0.000318	0.0103	N
oocyte development (GO:0048599)	137	7	1.62	O	4.33	0.00149	0.0379	N
imaginal disc-derived appendage morphogenesis (GO:0035114)	316	16	3.73	O	4.29	1.68e-06	0.000105	N
neuron differentiation (GO:0030182)	693	35	8.17	O	4.28	4.79e-13	2.2e-10	N
cell fate commitment (GO:0045165)	297	15	3.5	O	4.28	3.7e-06	0.000221	N
appendage morphogenesis (GO:0035107)	318	16	3.75	O	4.27	1.81e-06	0.000113	N
dendrite development (GO:0016358)	139	7	1.64	O	4.27	0.00161	0.0408	N
muscle structure development (GO:0061061)	199	10	2.35	O	4.26	0.00017	0.00607	N
movement of cell or subcellular component (GO:0006928)	679	34	8.01	O	4.25	1.38e-12	5.68e-10	N
epithelial cell differentiation (GO:0030855)	380	19	4.48	O	4.24	2.01e-07	1.67e-05	N
eye morphogenesis (GO:0048592)	281	14	3.31	O	4.22	9.17e-06	0.000487	N
sensory organ morphogenesis (GO:0090596)	281	14	3.31	O	4.22	9.17e-06	0.00049	N
compound eye development (GO:0048749)	342	17	4.03	O	4.21	9.93e-07	6.57e-05	N
post-embryonic animal morphogenesis (GO:0009886)	444	22	5.24	O	4.2	2.35e-08	3.16e-06	N
cellular component morphogenesis (GO:0032989)	527	26	6.22	O	4.18	1.17e-09	2.12e-07	N
post-embryonic appendage morphogenesis (GO:0035120)	307	15	3.62	O	4.14	5.43e-06	0.000307	N
metamorphosis (GO:0007552)	455	22	5.37	O	4.1	3.56e-08	4.14e-06	N
animal organ morphogenesis (GO:0009887)	709	34	8.36	O	4.07	4.38e-12	1.48e-09	N
segmentation (GO:0035282)	230	11	2.71	O	4.06	0.000122	0.00458	N
anterior/posterior pattern specification (GO:0009952)	188	9	2.22	O	4.06	0.000504	0.0151	N
embryonic development via the syncytial blastoderm (GO:0001700)	167	8	1.97	O	4.06	0.00103	0.0278	N
compound eye morphogenesis (GO:0001745)	272	13	3.21	O	4.05	2.93e-05	0.00136	N
neuron development (GO:0048666)	548	26	6.46	O	4.02	2.56e-09	4.16e-07	N
ovarian follicle cell development (GO:0030707)	295	14	3.48	O	4.02	1.55e-05	0.000764	N
imaginal disc morphogenesis (GO:0007560)	381	18	4.49	O	4.01	9.44e-07	6.4e-05	N
post-embryonic animal organ morphogenesis (GO:0048563)	381	18	4.49	O	4.01	9.44e-07	6.46e-05	N
photoreceptor cell differentiation (GO:0046530)	193	9	2.28	O	3.95	0.000604	0.0176	N
plasma membrane bounded cell projection organization (GO:0120036)	626	29	7.38	O	3.93	4.58e-10	1.02e-07	N
positive regulation of transcription by RNA polymerase II (GO:0045944)	326	15	3.84	O	3.9	1.08e-05	0.000562	N
post-embryonic development (GO:0009791)	611	28	7.21	O	3.89	1.21e-09	2.14e-07	N
epithelial cell development (GO:0002064)	327	15	3.86	O	3.89	1.12e-05	0.000579	N
cell projection organization (GO:0030030)	639	29	7.54	O	3.85	7.24e-10	1.41e-07	N
embryo development ending in birth or egg hatching (GO:0009792)	176	8	2.08	O	3.85	0.00142	0.0362	N
regulation of response to stress (GO:0080134)	309	14	3.64	O	3.84	2.53e-05	0.0012	N
nervous system development (GO:0007399)	1018	46	12.01	O	3.83	2.14e-15	1.29e-12	N
pattern specification process (GO:0007389)	511	23	6.03	O	3.82	5.93e-08	6.43e-06	N
embryo development (GO:0009790)	511	23	6.03	O	3.82	5.93e-08	6.52e-06	N
generation of neurons (GO:0048699)	801	36	9.45	O	3.81	5.5e-12	1.79e-09	N
cell migration (GO:0016477)	267	12	3.15	O	3.81	0.000105	0.00404	N
immune system process (GO:0002376)	290	13	3.42	O	3.8	5.52e-05	0.00234	N
imaginal disc development (GO:0007444)	538	24	6.34	O	3.78	3.48e-08	4.12e-06	N
regionalization (GO:0003002)	474	21	5.59	O	3.76	3.03e-07	2.39e-05	N
response to external stimulus (GO:0009605)	928	41	10.94	O	3.75	2.18e-13	1.07e-10	N
synapse organization (GO:0050808)	181	8	2.13	O	3.75	0.00168	0.0424	N
tissue morphogenesis (GO:0048729)	589	26	6.95	O	3.74	1.07e-08	1.58e-06	N
epithelial tube morphogenesis (GO:0060562)	453	20	5.34	O	3.74	6.26e-07	4.44e-05	N
morphogenesis of an epithelium (GO:0002009)	571	25	6.73	O	3.71	2.48e-08	3.28e-06	N
neurogenesis (GO:0022008)	849	37	10.01	O	3.7	6.26e-12	1.88e-09	N
oogenesis (GO:0048477)	577	25	6.8	O	3.67	3.02e-08	3.8e-06	N
central nervous system development (GO:0007417)	278	12	3.28	O	3.66	0.000151	0.00548	N
instar larval or pupal development (GO:0002165)	536	23	6.32	O	3.64	1.36e-07	1.18e-05	N
animal organ development (GO:0048513)	1148	49	13.54	O	3.62	1.71e-15	1.11e-12	N
regulation of cellular amide metabolic process (GO:0034248)	211	9	2.49	O	3.62	0.00111	0.0298	N
tube morphogenesis (GO:0035239)	496	21	5.85	O	3.59	6.18e-07	4.42e-05	N
regulation of developmental growth (GO:0048638)	236	10	2.78	O	3.59	0.00062	0.018	N
regulation of growth (GO:0040008)	308	13	3.63	O	3.58	9.91e-05	0.00385	N
response to abiotic stimulus (GO:0009628)	411	17	4.85	O	3.51	1.05e-05	0.00055	N
regulation of cell population proliferation (GO:0042127)	218	9	2.57	O	3.5	0.00138	0.0354	N
cell motility (GO:0048870)	319	13	3.76	O	3.46	0.000139	0.0051	N
tube development (GO:0035295)	689	28	8.13	O	3.45	1.52e-08	2.08e-06	N
positive regulation of nucleic acid-templated transcription (GO:1903508)	419	17	4.94	O	3.44	1.34e-05	0.000664	N
positive regulation of transcription, DNA-templated (GO:0045893)	419	17	4.94	O	3.44	1.34e-05	0.000669	N
positive regulation of RNA biosynthetic process (GO:1902680)	419	17	4.94	O	3.44	1.34e-05	0.000673	N
regulation of developmental process (GO:0050793)	669	27	7.89	O	3.42	3.27e-08	3.93e-06	N
cell junction organization (GO:0034330)	249	10	2.94	O	3.41	0.00092	0.0256	N
response to chemical (GO:0042221)	1076	43	12.69	O	3.39	1.3e-12	5.63e-10	N
epithelium development (GO:0060429)	925	37	10.91	O	3.39	6.87e-11	1.85e-08	N
localization of cell (GO:0051674)	325	13	3.83	O	3.39	0.000166	0.00595	N
anatomical structure morphogenesis (GO:0009653)	1456	58	17.17	O	3.38	3.27e-17	4.25e-14	N
regulation of multicellular organismal process (GO:0051239)	577	23	6.8	O	3.38	4.75e-07	3.56e-05	N
female gamete generation (GO:0007292)	629	25	7.42	O	3.37	1.5e-07	1.27e-05	N
germ cell development (GO:0007281)	711	28	8.39	O	3.34	2.9e-08	3.71e-06	N
positive regulation of signal transduction (GO:0009967)	409	16	4.82	O	3.32	3.72e-05	0.00171	N
tissue development (GO:0009888)	1000	39	11.79	O	3.31	3.85e-11	1.07e-08	N
system development (GO:0048731)	1643	64	19.38	O	3.3	9.84e-19	3.84e-15	N
cellular developmental process (GO:0048869)	1605	62	18.93	O	3.28	6.75e-18	1.32e-14	N
cell differentiation (GO:0030154)	1593	61	18.79	O	3.25	2.15e-17	3.35e-14	N
positive regulation of cellular biosynthetic process (GO:0031328)	524	20	6.18	O	3.24	5.33e-06	0.000304	N
positive regulation of biosynthetic process (GO:0009891)	525	20	6.19	O	3.23	5.48e-06	0.000307	N
positive regulation of signaling (GO:0023056)	446	17	5.26	O	3.23	2.88e-05	0.00135	N
positive regulation of cell communication (GO:0010647)	446	17	5.26	O	3.23	2.88e-05	0.00136	N
cell development (GO:0048468)	1289	49	15.2	O	3.22	1.29e-13	7.21e-11	N
positive regulation of macromolecule biosynthetic process (GO:0010557)	479	18	5.65	O	3.19	1.99e-05	0.000964	N
positive regulation of response to stimulus (GO:0048584)	510	19	6.01	O	3.16	1.3e-05	0.000661	N
negative regulation of cell communication (GO:0010648)	380	14	4.48	O	3.12	0.000211	0.00717	N
negative regulation of signaling (GO:0023057)	381	14	4.49	O	3.12	0.000217	0.00733	N
negative regulation of signal transduction (GO:0009968)	353	13	4.16	O	3.12	0.000358	0.0113	N
regulation of transcription by RNA polymerase II (GO:0006357)	875	32	10.32	O	3.1	1.39e-08	1.94e-06	N
positive regulation of RNA metabolic process (GO:0051254)	467	17	5.51	O	3.09	5.03e-05	0.00218	N
positive regulation of nucleobase-containing compound metabolic process (GO:0045935)	485	17	5.72	O	2.97	7.89e-05	0.00324	N
defense response to other organism (GO:0098542)	343	12	4.05	O	2.97	0.000932	0.0259	N
developmental process involved in reproduction (GO:0003006)	892	31	10.52	O	2.95	7.51e-08	7.81e-06	N
negative regulation of response to stimulus (GO:0048585)	404	14	4.76	O	2.94	0.000385	0.0119	N
cellular process involved in reproduction in multicellular organism (GO:0022412)	850	29	10.02	O	2.89	3.09e-07	2.41e-05	N
positive regulation of nitrogen compound metabolic process (GO:0051173)	735	25	8.67	O	2.88	2.39e-06	0.000147	N
anatomical structure formation involved in morphogenesis (GO:0048646)	531	18	6.26	O	2.87	7.29e-05	0.00303	N
regulation of response to stimulus (GO:0048583)	981	33	11.57	O	2.85	5.56e-08	6.2e-06	N
defense response (GO:0006952)	360	12	4.25	O	2.83	0.00139	0.0357	N
behavior (GO:0007610)	515	17	6.07	O	2.8	0.000159	0.00574	N
multicellular organism development (GO:0007275)	2280	75	26.89	O	2.79	2.7e-18	7.02e-15	N
gamete generation (GO:0007276)	915	30	10.79	O	2.78	4.26e-07	3.23e-05	N
sexual reproduction (GO:0019953)	1049	34	12.37	O	2.75	8.02e-08	8.13e-06	N
multi-organism reproductive process (GO:0044703)	1049	34	12.37	O	2.75	8.02e-08	8.23e-06	N
regulation of signal transduction (GO:0009966)	777	25	9.16	O	2.73	6.19e-06	0.000345	N
cellular response to chemical stimulus (GO:0070887)	374	12	4.41	O	2.72	0.0019	0.0474	N
regulation of signaling (GO:0023051)	907	29	10.7	O	2.71	1.13e-06	7.32e-05	N
regulation of cell communication (GO:0010646)	907	29	10.7	O	2.71	1.13e-06	7.39e-05	N
regulation of localization (GO:0032879)	533	17	6.29	O	2.7	0.000236	0.00789	N
multicellular organismal reproductive process (GO:0048609)	1041	33	12.28	O	2.69	2.14e-07	1.74e-05	N
regulation of nucleic acid-templated transcription (GO:1903506)	1106	35	13.04	O	2.68	8.77e-08	8.45e-06	N
regulation of transcription, DNA-templated (GO:0006355)	1106	35	13.04	O	2.68	8.77e-08	8.55e-06	N
regulation of RNA biosynthetic process (GO:2001141)	1106	35	13.04	O	2.68	8.77e-08	8.66e-06	N
regulation of cellular component organization (GO:0051128)	671	21	7.91	O	2.65	5.45e-05	0.00233	N
regulation of RNA metabolic process (GO:0051252)	1266	39	14.93	O	2.61	2.68e-08	3.49e-06	N
positive regulation of macromolecule metabolic process (GO:0010604)	813	25	9.59	O	2.61	1.32e-05	0.000668	N
reproductive process (GO:0022414)	1183	36	13.95	O	2.58	1.42e-07	1.22e-05	N
positive regulation of cellular metabolic process (GO:0031325)	822	25	9.69	O	2.58	1.58e-05	0.000776	N
anatomical structure development (GO:0048856)	2635	79	31.08	O	2.54	4.08e-17	4.54e-14	N
positive regulation of cellular process (GO:0048522)	1568	47	18.49	O	2.54	1.44e-09	2.44e-07	N
regulation of nucleobase-containing compound metabolic process (GO:0019219)	1310	39	15.45	O	2.52	6.57e-08	6.93e-06	N
regulation of cellular biosynthetic process (GO:0031326)	1354	40	15.97	O	2.5	8.52e-08	8.52e-06	N
cellular response to stress (GO:0033554)	542	16	6.39	O	2.5	0.000815	0.023	N
regulation of biosynthetic process (GO:0009889)	1363	40	16.07	O	2.49	9.16e-08	8.4e-06	N
developmental process (GO:0032502)	2765	81	32.61	O	2.48	4.59e-17	4.47e-14	N
positive regulation of biological process (GO:0048518)	1717	49	20.25	O	2.42	3.07e-09	4.9e-07	N
regulation of cellular macromolecule biosynthetic process (GO:2000112)	1294	37	15.26	O	2.42	4.93e-07	3.66e-05	N
regulation of macromolecule biosynthetic process (GO:0010556)	1299	37	15.32	O	2.42	5.28e-07	3.85e-05	N
regulation of gene expression (GO:0010468)	1612	45	19.01	O	2.37	3.18e-08	3.88e-06	N
regulation of nitrogen compound metabolic process (GO:0051171)	1769	49	20.86	O	2.35	1.05e-08	1.58e-06	N
positive regulation of metabolic process (GO:0009893)	903	25	10.65	O	2.35	8.43e-05	0.00337	N
signaling (GO:0023052)	1199	33	14.14	O	2.33	4.83e-06	0.000281	N
multicellular organismal process (GO:0032501)	3487	95	41.12	O	2.31	7.54e-19	5.88e-15	N
response to stimulus (GO:0050896)	2513	68	29.64	O	2.29	5.97e-12	1.86e-09	N
cell communication (GO:0007154)	1269	34	14.97	O	2.27	7.55e-06	0.000409	N
multicellular organism reproduction (GO:0032504)	1275	34	15.04	O	2.26	8e-06	0.000431	N
regulation of primary metabolic process (GO:0080090)	1797	47	21.19	O	2.22	1.26e-07	1.1e-05	N
reproduction (GO:0000003)	1414	37	16.68	O	2.22	3.66e-06	0.00022	N
regulation of cellular metabolic process (GO:0031323)	1930	50	22.76	O	2.2	4.8e-08	5.51e-06	N
negative regulation of cellular process (GO:0048523)	1235	32	14.57	O	2.2	2.47e-05	0.00117	N
regulation of macromolecule metabolic process (GO:0060255)	1989	51	23.46	O	2.17	6.49e-08	6.94e-06	N
regulation of cellular process (GO:0050794)	3661	93	43.18	O	2.15	3.37e-16	2.92e-13	N
signal transduction (GO:0007165)	994	25	11.72	O	2.13	0.000364	0.0114	N
regulation of biological process (GO:0050789)	3964	97	46.75	O	2.07	4.57e-16	3.56e-13	N
regulation of metabolic process (GO:0019222)	2150	52	25.36	O	2.05	2.13e-07	1.75e-05	N
regulation of biological quality (GO:0065008)	1274	30	15.03	O	2	0.000324	0.0104	N
negative regulation of biological process (GO:0048519)	1452	34	17.12	O	1.99	0.0001	0.00388	N
biological regulation (GO:0065007)	4402	102	51.92	O	1.96	1.66e-15	1.18e-12	N
cellular component organization (GO:0016043)	2598	60	30.64	O	1.96	9.28e-08	8.42e-06	N
cellular response to stimulus (GO:0051716)	1476	34	17.41	O	1.95	0.000175	0.00616	N
response to stress (GO:0006950)	1129	26	13.32	O	1.95	0.00133	0.0344	N
cellular component organization or biogenesis (GO:0071840)	2757	61	32.52	O	1.88	3.27e-07	2.52e-05	N
localization (GO:0051179)	2243	43	26.45	O	1.63	0.00125	0.0331	N
cellular process (GO:0009987)	7322	125	86.35	O	1.45	6.24e-10	1.25e-07	N
biological_process (GO:0008150)	11298	155	133.24	O	1.16	9.62e-07	6.41e-05	N
Unclassified (UNCLASSIFIED)	2523	8	29.76	U	0.27	9.62e-07	6.47e-05	N

## Sheet: S7-incompatibility
Table S7: Candidate incompatibilities with Fst outliers. A list of potential incompatibilities identified by (Pool 2015) and (Corbett-Detig et al. 2013) in which both interacting loci show signatures of older or more recent derivation (denoted in the Popgen signature). Window positions were translated between V.5 and V.632 of the D. melanogaster reference genome, as different reference genomes we…
AD_hub_name	Locus1_ChromosomeArm.V6	Locus1_ClusterStart.V6	Locus1_ClusterStop.V6	number.of.outiers	genes_Locus1	Locus2_ChromosomeArm.V6	Locus2_ClusterStart.V6	Locus2_ClusterStop.V6	number.of.outiers	genes_Locus2	Popgen Signature	K
X6	X	21176642	21561244	5	Abca3, sol,CG1486	2R	9800937	10267253	2	COX7C,CG12923, CG30008, CG1513	new	3
shakB	X	20979243	21106212	2	stg1, CG11566, CG15446	2R	5956303	6640792	1	EcR	new	3
ph-p	X	1703614	1988018	23	prage, Adar, Pex5, Hr4, CG3795, CG32806, CG14803	2L	1752132	1887345	1	no genes	new	3
3R1	X	14969383	15125588	4	eag, hiw, CG5541	3R	4220453	5432973	16	β-Man, aux, Syt14, hkb, Sfxn1-3, tub, srl, ctrip, Nmdar1, Itpr, Snm1, hat1, CG12581,CG34112, CG32944,CG31522, CG31523,	new	3
AlstR	X	3535940	3745233	3	mnt	2R	23955272	24208870	1	CG43776, CG43777, CG43775	new	3
AlstR	X	3569380	3860400	5	mnt, tlk	2R	9640292	9997239	1	CG43776, CG43777, CG43775	new	3
AlstR	X	3575126	3860400	5	mnt, tlk	2L	11490273	11633323	1	kek2	new	3
AlstR	X	3623893	3725703	3	mnt, tlk	2L	6515757	6770500	1	CG31633	new	3
3L20	2L	21708570	22278547	1	no genes	3L	16738636	16897796	1	kud, Zcchc7	new	3
shakB	X	20718908	20954079	1	no genes	3R	12368095	12957324	2		new	3
shakB	X	20728851	20962624	1	no genes	3L	1	502111	22		new	3
ph-p	X	1434933	1799199	22	O-fut2,Ns3, Nmdar2, inc, Mur2B, br, prage, Adar,CG32809, CG14797, CG3795,CG32806	2R	9392024	9651152	3	Not1, Nt5c, clos, Map60	new	3
ph-p	X	2097307	2389115	2	PIG-K, Actn, wapl	3R	28373054	28628934	1	mIF2	new	3
2L11	2L	11868348	12044373	2	Plc21C	3L	20877961	21494339	2	pzg, Syx7	new	3
2L11_AND_3R1	2L	11983057	12148468	2	Rh5	3R	4174279	5784490	22	β-Man, aux, Syt14, hkb, Sfxn1-3, tub, srl, ctrip, Nmdar1, Itpr, Snm1, hat1,CG12581,CG34112, CG32944,CG31522, CG31523,CG43845	new	3
JIL-1_AND_ph-p	X	2097307	2376643	1	wapl	3L	10996755	11163332	1	JIL-1	new	3
shakB	X	20718908	20954079	3	shakB	3R	12368095	12957324	1	GstD6	old	3
ph-p	X	2175680	2394676	1	Mct1, FarO	2L	21271316	22093469	1	nompB	old	3
JIL-1_AND_ph-p	X	2097307	2376643	5	csw, ph-p, Pdg, bcn92, wapl	3L	10996755	11163332	2	JIL-1	new	14
ph-p	X	1434933	1799199	11	futsch, Nmdar2, inc, Mur2B, br,CG32809, CG14797	2R	9392024	9651152	1	Not1, nt5c	new	14
AlstR	X	3569380	3860400	3	Mnt, Tlk	2R	9640292	9997239	4	tea, Mef2,CG1513, CG12923,CG30008	new	14
JIL-1	2L	21134967	21886501	7	nrv3, Cul2,CG8677,CG2225	3L	11019435	11149926	2	JIL-1	new	14
2L1	2L	310216	782367	3	Plc21C	3R	28637125	28871133	1	htt	new	14
X6	X	21176642	21561244	1	sol	2R	9800937	10267253	4	tea, Mef2,CG1513, CG12923,CG30008	new	14
ph-p	X	2097307	2389115	5	wapl, bcn92, Pgd, ph-p, csw	3R	28373054	28628934	1	mIF2	new	14
X1	X	616996	1046925	18	Hinfp, RpL36, Mybbp1A, su(sable), Hmt4-20, SkpA, sdk, fz3, tw,CG13364,CG13367,CG5273,CG13358	2L	18253295	18485424	2	CG43362	old	14
ph-p	X	2175680	2394676	6	mct1, FarO, SmydA-8, Vinc, pcx, CG2924	2L	21271316	22093469	7	His3:CG31613, His3:CG33806, His3:CG33889, His3:CG33833, nompB,CG2225	old	14

## Sheet: S8-Differentiation_inversions
Table S8: Diversity, divergence, and differentiation for all locus types and all ancestries (K=14). (A) Average pairwise divergence and differentiation for all possible ancestry combinations (plus D. simulans) for the whole genome (WG), just collinear regions (COL) and nine common inversion regions (INV). (B) Average diversity for each of nine major ancestry types and D. simulans.
A.Divergence/Differentiation
Pop1	Pop2	COL.DXY	INV.DXY	WG.DXY	COL.FST	INV.FST	WG.FST
Beijing	South1	0.0073	0.0102	0.0084	0.2165	0.1742	0.2017
Beijing	South2	0.0064	0.0089	0.0074	0.2187	0.1788	0.211
Beijing	East	0.0063	0.0088	0.0073	0.2373	0.1854	0.22
Beijing	ET	0.0061	0.0086	0.0071	0.2545	0.2357	0.2488
Beijing	HD	0.0064	0.0088	0.0073	0.3675	0.3045	0.354
Beijing	OOA1	0.0045	0.0065	0.0052	0.0975	0.0785	0.0924
Beijing	OOA2	0.0042	0.0063	0.005	0.0869	0.0778	0.0854
Beijing	West	0.0062	0.0087	0.0072	0.2146	0.1605	0.1969
South1	South2	0.007	0.01	0.0081	0.0506	0.0457	0.0521
South1	ET	0.0072	0.0101	0.0083	0.1416	0.1222	0.1328
South1	HD	0.0073	0.0103	0.0084	0.1842	0.1563	0.1738
South1	OOA1	0.0072	0.0101	0.0083	0.1855	0.1592	0.1745
South1	OOA2	0.0073	0.0101	0.0083	0.2173	0.1839	0.204
South2	HD	0.0066	0.0091	0.0075	0.1949	0.1546	0.1852
East	South1	0.0071	0.0101	0.0082	0.0879	0.0657	0.0791
East	South2	0.0062	0.0089	0.0072	0.0586	0.0534	0.0608
East	ET	0.0061	0.0086	0.007	0.1231	0.1064	0.1146
East	HD	0.0067	0.0091	0.0076	0.2351	0.1686	0.2123
East	OOA1	0.0062	0.0087	0.0072	0.1783	0.1586	0.1704
East	OOA2	0.0063	0.0088	0.0072	0.2496	0.2129	0.236
East	West	0.0062	0.0089	0.0072	0.069	0.0433	0.0587
ET	South2	0.0064	0.0089	0.0073	0.1381	0.1309	0.1376
ET	HD	0.0067	0.0091	0.0076	0.2873	0.2434	0.2714
ET	OOA1	0.006	0.0085	0.007	0.2108	0.2138	0.2108
ET	OOA2	0.0061	0.0085	0.007	0.255	0.2479	0.252
OOA1	South2	0.0063	0.0088	0.0073	0.1679	0.1544	0.1677
OOA1	HD	0.0064	0.0087	0.0073	0.3024	0.2719	0.2978
OOA2	South2	0.0064	0.0088	0.0073	0.2338	0.2022	0.2266
OOA2	HD	0.0064	0.0087	0.0073	0.3462	0.2958	0.3346
OOA2	OOA1	0.0043	0.0061	0.005	0.0455	0.0299	0.0398
simulans	Beijing	0.0394	0.0361	0.0383	0.8763	0.8475	0.867
simulans	South1	0.04	0.0368	0.0389	0.7758	0.714	0.7521
simulans	South2	0.0397	0.0362	0.0385	0.8191	0.774	0.8041
simulans	East	0.0397	0.0363	0.0385	0.8354	0.7866	0.8168
simulans	ET	0.0396	0.0361	0.0384	0.8362	0.796	0.8206
simulans	HD	0.0397	0.0365	0.0386	0.8729	0.8508	0.8658
simulans	OOA1	0.0394	0.036	0.0382	0.8627	0.843	0.8555
simulans	OOA2	0.0394	0.036	0.0382	0.8588	0.8289	0.848
simulans	West	0.0398	0.0365	0.0387	0.8253	0.7745	0.8064
West	South1	0.0074	0.0104	0.0086	0.1247	0.0832	0.1082
West	South2	0.0065	0.0091	0.0075	0.0958	0.0658	0.0861
West	ET	0.0062	0.0088	0.0072	0.1171	0.1118	0.1131
West	HD	0.0068	0.0093	0.0078	0.2478	0.1696	0.2215
West	OOA1	0.0061	0.0087	0.0071	0.1547	0.1383	0.1483
West	OOA2	0.0062	0.0087	0.0072	0.2217	0.1839	0.2077
B.Diversity
Pop	Coll	INV	WG
Beijing	0.0035	0.0057	0.0044
South1	0.0073	0.0105	0.0086
South2	0.006	0.0084	0.0068
East	0.0057	0.0082	0.0067
ET	0.005	0.0071	0.0059
HD	0.0038	0.0063	0.0047
OOA1	0.0042	0.006	0.0049
OOA2	0.0038	0.0057	0.0046
simulans	0.0101	0.011	0.0105
West	0.0059	0.0086	0.007
